# Supplementary material for: Taxonomic studies on the genus Ectatosticta (Araneae, Hypochilidae) from China, with descriptions of two new species
Source: Zookeys. 2020 Jul 29;954:17–29. doi: 10.3897/zookeys.954.52254 (PMC7406550; doi:10.3897/zookeys.954.52254)
Supplement: XML Treatment for Ectatosticta [file zookeys.954.52254-treatment1.xml]

<!DOCTYPE tp:taxon-treatment
  PUBLIC "-//TaxonX//DTD Taxonomic Treatment Publishing DTD v0 20100105//EN" "tax-treatment-NSO.dtd">
<tp:taxon-treatment xmlns:tp="http://www.plazi.org/taxpub"><tp:treatment-meta><kwd-group><label>Taxon classification</label><kwd><named-content xmlns:xlink="http://www.w3.org/1999/xlink" content-type="kingdom">Animalia</named-content></kwd><kwd><named-content xmlns:xlink="http://www.w3.org/1999/xlink" content-type="order">Araneae</named-content></kwd><kwd><named-content xmlns:xlink="http://www.w3.org/1999/xlink" content-type="family">Hypochilidae</named-content></kwd></kwd-group><mixed-citation publication-type="journal"><person-group><name><surname>Lin</surname><given-names>Yejie</given-names></name><name><surname>Li</surname><given-names>Shuqiang</given-names></name></person-group><article-title>Taxonomic studies on the genus <italic><tp:taxon-name><tp:taxon-name-part taxon-name-part-type="genus" reg="Ectatosticta">Ectatosticta</tp:taxon-name-part></tp:taxon-name></italic> (<tp:taxon-name><tp:taxon-name-part taxon-name-part-type="order">Araneae</tp:taxon-name-part></tp:taxon-name>, <tp:taxon-name><tp:taxon-name-part taxon-name-part-type="family">Hypochilidae</tp:taxon-name-part></tp:taxon-name>) from China, with descriptions of two new species</article-title><source>Zookeys</source><day>29</day><month>7</month><year>2020</year><volume>954</volume><fpage>17</fpage><lpage>29</lpage><pub-id pub-id-type="doi">10.3897/zookeys.954.52254</pub-id></mixed-citation></tp:treatment-meta><tp:nomenclature><label>Genus</label><tp:taxon-name><object-id xmlns:xlink="http://www.w3.org/1999/xlink" content-type="arpha" xlink:type="simple">2805C737-4C67-5A2A-91B3-55FE832FDA0F</object-id>
              <tp:taxon-name-part taxon-name-part-type="genus" reg="Ectatosticta">Ectatosticta</tp:taxon-name-part>
            </tp:taxon-name><tp:taxon-authority>Simon, 1892</tp:taxon-authority></tp:nomenclature><tp:treatment-sec sec-type="type species" id="SECID0EYHAC"><title>Type species.</title><p><italic><tp:taxon-name><tp:taxon-name-part taxon-name-part-type="genus" reg="Hypochilus">Hypochilus</tp:taxon-name-part> <tp:taxon-name-part taxon-name-part-type="species" reg="davidi">davidi</tp:taxon-name-part></tp:taxon-name></italic> Simon, 1889 from China.</p></tp:treatment-sec><tp:treatment-sec sec-type="diagnosis" id="SECID0EJIAC"><title>Diagnosis.</title><p><italic><tp:taxon-name><tp:taxon-name-part taxon-name-part-type="genus" reg="Ectatosticta">Ectatosticta</tp:taxon-name-part></tp:taxon-name></italic> can be easily distinguished from <italic><tp:taxon-name><tp:taxon-name-part taxon-name-part-type="genus" reg="Hypochilus">Hypochilus</tp:taxon-name-part></tp:taxon-name></italic> by the rectangular labium which is almost as long as wide and bears a pair of triangular posterolateral flanges, also by numerous leg spines (<xref ref-type="bibr" rid="B2">Forster et al. 1987</xref>) and in the lateral view of the male palp, the cymbium to bulb length ratio is almost 3:1 (Figs <xref ref-type="fig" rid="F2">2</xref>, <xref ref-type="fig" rid="F4">4</xref>) but nearly 1 : 1 in <italic><tp:taxon-name><tp:taxon-name-part taxon-name-part-type="genus" reg="Hypochilus">Hypochilus</tp:taxon-name-part></tp:taxon-name></italic> (<xref ref-type="bibr" rid="B2">Forster et al. 1987</xref>: figs 38, 43, 48, 53, 58, 63, 68, 73).</p></tp:treatment-sec><tp:treatment-sec sec-type="distribution" id="SECID0EUJAC"><title>Distribution.</title><p>China.</p></tp:treatment-sec><tp:treatment-sec><!--Section generated to contain objects referenced in tp:taxon-treatment.--><fig id="F2" position="float" orientation="portrait"><object-id xmlns:xlink="http://www.w3.org/1999/xlink" content-type="doi" xlink:type="simple">10.3897/zookeys.954.52254.figure2</object-id><object-id xmlns:xlink="http://www.w3.org/1999/xlink" content-type="arpha" xlink:type="simple">D32230C3-EB5F-5D0E-BA84-E1DCB7711F71</object-id><label>Figure 2.</label><caption><p><italic><tp:taxon-name><tp:taxon-name-part taxon-name-part-type="genus" reg="Ectatosticta">Ectatosticta</tp:taxon-name-part></tp:taxon-name></italic> spp., prolateral view of left male palps <bold>A</bold><italic><tp:taxon-name><tp:taxon-name-part taxon-name-part-type="genus" reg="Ectatosticta">E.</tp:taxon-name-part> <tp:taxon-name-part taxon-name-part-type="species" reg="davidi">davidi</tp:taxon-name-part></tp:taxon-name></italic>, male from Shaanxi <bold>B</bold><italic><tp:taxon-name><tp:taxon-name-part taxon-name-part-type="genus" reg="Ectatosticta">E.</tp:taxon-name-part> <tp:taxon-name-part taxon-name-part-type="species" reg="deltshevi">deltshevi</tp:taxon-name-part></tp:taxon-name></italic>, holotype <bold>C</bold><italic><tp:taxon-name><tp:taxon-name-part taxon-name-part-type="genus" reg="Ectatosticta">E.</tp:taxon-name-part> <tp:taxon-name-part taxon-name-part-type="species" reg="wukong">wukong</tp:taxon-name-part></tp:taxon-name></italic> sp. nov., holotype <bold>D</bold><italic><tp:taxon-name><tp:taxon-name-part taxon-name-part-type="genus" reg="Ectatosticta">E.</tp:taxon-name-part> <tp:taxon-name-part taxon-name-part-type="species" reg="wukong">wukong</tp:taxon-name-part></tp:taxon-name></italic> sp. nov., embolus and conductor of right palp (rotated horizontally), holotype.</p></caption><graphic xmlns:xlink="http://www.w3.org/1999/xlink" xlink:href="zookeys-954-017-g002.jpg" position="float" orientation="portrait" xlink:type="simple" id="oo_436974.jpg"><uri content-type="original_file" xlink:type="simple">https://binary.pensoft.net/fig/436974</uri></graphic></fig><fig id="F4" position="float" orientation="portrait"><object-id xmlns:xlink="http://www.w3.org/1999/xlink" content-type="doi" xlink:type="simple">10.3897/zookeys.954.52254.figure4</object-id><object-id xmlns:xlink="http://www.w3.org/1999/xlink" content-type="arpha" xlink:type="simple">DFCC3695-54FE-5936-A282-6A6D36B9CBE1</object-id><label>Figure 4.</label><caption><p><italic><tp:taxon-name><tp:taxon-name-part taxon-name-part-type="genus" reg="Ectatosticta">Ectatosticta</tp:taxon-name-part></tp:taxon-name></italic> spp., retrolateral view of left male palps <bold>A</bold><italic><tp:taxon-name><tp:taxon-name-part taxon-name-part-type="genus" reg="Ectatosticta">E.</tp:taxon-name-part> <tp:taxon-name-part taxon-name-part-type="species" reg="davidi">davidi</tp:taxon-name-part></tp:taxon-name></italic>, male from Shaanxi <bold>B</bold><italic><tp:taxon-name><tp:taxon-name-part taxon-name-part-type="genus" reg="Ectatosticta">E.</tp:taxon-name-part> <tp:taxon-name-part taxon-name-part-type="species" reg="deltshevi">deltshevi</tp:taxon-name-part></tp:taxon-name></italic>, holotype <bold>C</bold><italic><tp:taxon-name><tp:taxon-name-part taxon-name-part-type="genus" reg="Ectatosticta">E.</tp:taxon-name-part> <tp:taxon-name-part taxon-name-part-type="species" reg="wukong">wukong</tp:taxon-name-part></tp:taxon-name></italic> sp. nov., holotype <bold>D</bold><italic><tp:taxon-name><tp:taxon-name-part taxon-name-part-type="genus" reg="Ectatosticta">E.</tp:taxon-name-part> <tp:taxon-name-part taxon-name-part-type="species" reg="wukong">wukong</tp:taxon-name-part></tp:taxon-name></italic> sp. nov., embolus and conductor of right palp (rotated horizontally), holotype.</p></caption><graphic xmlns:xlink="http://www.w3.org/1999/xlink" xlink:href="zookeys-954-017-g004.jpg" position="float" orientation="portrait" xlink:type="simple" id="oo_436976.jpg"><uri content-type="original_file" xlink:type="simple">https://binary.pensoft.net/fig/436976</uri></graphic></fig></tp:treatment-sec><ref-list><ref id="B2"><mixed-citation xmlns:xlink="http://www.w3.org/1999/xlink" xlink:type="simple"><person-group><name name-style="western"><surname>Forster</surname><given-names>RR</given-names></name><name name-style="western"><surname>Platnick</surname><given-names>NI</given-names></name><name name-style="western"><surname>Gray</surname><given-names>MR</given-names></name></person-group> (<year>1987</year>) <article-title>A review of the spider superfamilies <tp:taxon-name><tp:taxon-name-part taxon-name-part-type="superfamily">Hypochiloidea</tp:taxon-name-part></tp:taxon-name> and <tp:taxon-name>Austrochiloidea</tp:taxon-name> (<tp:taxon-name><tp:taxon-name-part taxon-name-part-type="order">Araneae</tp:taxon-name-part></tp:taxon-name>, <tp:taxon-name><tp:taxon-name-part taxon-name-part-type="suborder">Araneomorphae</tp:taxon-name-part></tp:taxon-name>).</article-title><source>Bulletin of the American Museum of Natural History</source><volume>185</volume>: <fpage>1</fpage>–<lpage>116</lpage>.</mixed-citation></ref></ref-list></tp:taxon-treatment>
