# Supplementary material for: Taxonomic studies on the genus Ectatosticta (Araneae, Hypochilidae) from China, with descriptions of two new species
Source: Zookeys. 2020 Jul 29;954:17–29. doi: 10.3897/zookeys.954.52254 (PMC7406550; doi:10.3897/zookeys.954.52254)
Supplement: XML Treatment for Ectatosticta davidi [file zookeys.954.52254-treatment2.xml]

<!DOCTYPE tp:taxon-treatment
  PUBLIC "-//TaxonX//DTD Taxonomic Treatment Publishing DTD v0 20100105//EN" "tax-treatment-NSO.dtd">
<tp:taxon-treatment xmlns:tp="http://www.plazi.org/taxpub"><tp:treatment-meta><kwd-group><label>Taxon classification</label><kwd><named-content xmlns:xlink="http://www.w3.org/1999/xlink" content-type="kingdom">Animalia</named-content></kwd><kwd><named-content xmlns:xlink="http://www.w3.org/1999/xlink" content-type="order">Araneae</named-content></kwd><kwd><named-content xmlns:xlink="http://www.w3.org/1999/xlink" content-type="family">Hypochilidae</named-content></kwd></kwd-group><mixed-citation publication-type="journal"><person-group><name><surname>Lin</surname><given-names>Yejie</given-names></name><name><surname>Li</surname><given-names>Shuqiang</given-names></name></person-group><article-title>Taxonomic studies on the genus <italic><tp:taxon-name><tp:taxon-name-part taxon-name-part-type="genus" reg="Ectatosticta">Ectatosticta</tp:taxon-name-part></tp:taxon-name></italic> (<tp:taxon-name><tp:taxon-name-part taxon-name-part-type="order">Araneae</tp:taxon-name-part></tp:taxon-name>, <tp:taxon-name><tp:taxon-name-part taxon-name-part-type="family">Hypochilidae</tp:taxon-name-part></tp:taxon-name>) from China, with descriptions of two new species</article-title><source>Zookeys</source><day>29</day><month>7</month><year>2020</year><volume>954</volume><fpage>17</fpage><lpage>29</lpage><pub-id pub-id-type="doi">10.3897/zookeys.954.52254</pub-id></mixed-citation></tp:treatment-meta><tp:nomenclature><tp:taxon-name><object-id xmlns:xlink="http://www.w3.org/1999/xlink" content-type="arpha" xlink:type="simple">5B625907-1C1E-54E7-A908-93EB6C7F6C3F</object-id>
              <tp:taxon-name-part taxon-name-part-type="genus" reg="Ectatosticta">Ectatosticta</tp:taxon-name-part>
              <tp:taxon-name-part taxon-name-part-type="species" reg="davidi">davidi</tp:taxon-name-part>
            </tp:taxon-name><tp:taxon-authority>(Simon, 1889)</tp:taxon-authority><xref ref-type="fig" rid="F1">Figs 1</xref><xref ref-type="fig" rid="F2">, 2A</xref><xref ref-type="fig" rid="F3">, 3A</xref><xref ref-type="fig" rid="F4">, 4A</xref><xref ref-type="fig" rid="F5">, 5A</xref><xref ref-type="fig" rid="F6">, 6F</xref><xref ref-type="fig" rid="F8">, 8</xref><tp:nomenclature-citation-list><tp:nomenclature-citation><tp:taxon-name>
                  <tp:taxon-name-part taxon-name-part-type="genus" reg="Hypochilus">Hypochilus</tp:taxon-name-part> <tp:taxon-name-part taxon-name-part-type="species" reg="davidi">davidi</tp:taxon-name-part></tp:taxon-name><comment><xref ref-type="bibr" rid="B11">Simon 1889</xref>: 208; <xref ref-type="bibr" rid="B12">Simon 1892</xref>: 204, figs 143–146, 148, 149; <xref ref-type="bibr" rid="B3">Gertsch 1958</xref>: 13, figs 10, 19, 22–31; Lehtinen, 1967: 431, fig. 15; <xref ref-type="bibr" rid="B10">Platnick and Jäger 2009</xref>: 210, figs 1–4; <xref ref-type="bibr" rid="B17">Zhang and Wang 2017</xref>: 311, fig. 4f.</comment></tp:nomenclature-citation></tp:nomenclature-citation-list></tp:nomenclature><tp:treatment-sec sec-type="type material" id="SECID0ELGAE"><title>Type material.</title><p><bold><italic>Syntypes</italic></bold> 1♂ 1♀, Muséum national d’Histoire naturelle, Paris, label reads “Inkiaphou, Chine méridionale”, which should be on Mt. Qinling in Shaanxi Province (see <xref ref-type="bibr" rid="B10">Platnick and Jäger 2009</xref>: Yinjiapo or Yinjiapu, now known as Yonxingcun in Xi'an City, Huyi District, Laoyu Town, <named-content xmlns:xlink="http://www.w3.org/1999/xlink" content-type="dwc:verbatimCoordinates" xlink:type="simple"><named-content content-type="geo-json" specific-use="{&#34;type&#34;:&#34;Point&#34;,&#34;coordinates&#34;:[108.520790,33.982320]}" id="NCID0E4GAE" xlink:type="simple">33.98232N, 108.52079E</named-content></named-content>), not examined.</p><fig id="F1" position="float" orientation="portrait"><object-id xmlns:xlink="http://www.w3.org/1999/xlink" content-type="doi" xlink:type="simple">10.3897/zookeys.954.52254.figure1</object-id><object-id xmlns:xlink="http://www.w3.org/1999/xlink" content-type="arpha" xlink:type="simple">7FD881FB-8B85-5CD8-B2EA-2D93E6512967</object-id><label>Figure 1.</label><caption><p><italic><tp:taxon-name><tp:taxon-name-part taxon-name-part-type="genus" reg="Ectatosticta">Ectatosticta</tp:taxon-name-part></tp:taxon-name></italic> spp., outlines of male bulbs and thickened setae in retrolateral view (Red line, <italic><tp:taxon-name><tp:taxon-name-part taxon-name-part-type="genus" reg="Ectatosticta">E.</tp:taxon-name-part> <tp:taxon-name-part taxon-name-part-type="species" reg="davidi">davidi</tp:taxon-name-part></tp:taxon-name></italic>; green line, <italic><tp:taxon-name><tp:taxon-name-part taxon-name-part-type="genus" reg="Ectatosticta">E.</tp:taxon-name-part> <tp:taxon-name-part taxon-name-part-type="species" reg="deltshevi">deltshevi</tp:taxon-name-part></tp:taxon-name></italic>, holotype; black line, <italic><tp:taxon-name><tp:taxon-name-part taxon-name-part-type="genus" reg="Ectatosticta">E.</tp:taxon-name-part> <tp:taxon-name-part taxon-name-part-type="species" reg="wukong">wukong</tp:taxon-name-part></tp:taxon-name></italic> sp. nov., holotype) <bold>A</bold> bulbs <bold>B</bold> thickened setae.</p></caption><graphic xmlns:xlink="http://www.w3.org/1999/xlink" xlink:href="zookeys-954-017-g001.jpg" position="float" orientation="portrait" xlink:type="simple" id="oo_436973.jpg"><uri content-type="original_file" xlink:type="simple">https://binary.pensoft.net/fig/436973</uri></graphic></fig></tp:treatment-sec><tp:treatment-sec sec-type="material" id="SECID0E2IAE"><title>Other material examined.</title><p>1♂, China, Shaanxi Province, Chang’an, Xiaoyuhecun, Qiaotouchi, 02.V.2020, Jiazhou Lu leg.; 1♀ (<named-content xmlns:xlink="http://www.w3.org/1999/xlink" content-type="dwc:institutional_code" xlink:type="simple">IZCAS</named-content>), China, Shaanxi Province, Mt. Taibaishan, above Houshenzi, tree line, scattered mixed coniferous/<italic><tp:taxon-name><tp:taxon-name-part taxon-name-part-type="genus" reg="Rhododendron">Rhododendron</tp:taxon-name-part></tp:taxon-name></italic> forest, <named-content xmlns:xlink="http://www.w3.org/1999/xlink" content-type="dwc:verbatimCoordinates" xlink:type="simple"><named-content content-type="geo-json" specific-use="{&#34;type&#34;:&#34;Point&#34;,&#34;coordinates&#34;:[107.778900,33.912200]}" id="NCID0EQJAE" xlink:type="simple">33.9122N, 107.7789E</named-content></named-content>, 12–15.VI.1997, elevation ca. 3050 m, Peter Jäger leg.</p></tp:treatment-sec><tp:treatment-sec sec-type="distribution" id="SECID0EVJAE"><title>Distribution.</title><p>China (Shaanxi).</p></tp:treatment-sec><tp:treatment-sec><!--Section generated to contain objects referenced in tp:taxon-treatment.--><fig id="F2" position="float" orientation="portrait"><object-id xmlns:xlink="http://www.w3.org/1999/xlink" content-type="doi" xlink:type="simple">10.3897/zookeys.954.52254.figure2</object-id><object-id xmlns:xlink="http://www.w3.org/1999/xlink" content-type="arpha" xlink:type="simple">D32230C3-EB5F-5D0E-BA84-E1DCB7711F71</object-id><label>Figure 2.</label><caption><p><italic><tp:taxon-name><tp:taxon-name-part taxon-name-part-type="genus" reg="Ectatosticta">Ectatosticta</tp:taxon-name-part></tp:taxon-name></italic> spp., prolateral view of left male palps <bold>A</bold><italic><tp:taxon-name><tp:taxon-name-part taxon-name-part-type="genus" reg="Ectatosticta">E.</tp:taxon-name-part> <tp:taxon-name-part taxon-name-part-type="species" reg="davidi">davidi</tp:taxon-name-part></tp:taxon-name></italic>, male from Shaanxi <bold>B</bold><italic><tp:taxon-name><tp:taxon-name-part taxon-name-part-type="genus" reg="Ectatosticta">E.</tp:taxon-name-part> <tp:taxon-name-part taxon-name-part-type="species" reg="deltshevi">deltshevi</tp:taxon-name-part></tp:taxon-name></italic>, holotype <bold>C</bold><italic><tp:taxon-name><tp:taxon-name-part taxon-name-part-type="genus" reg="Ectatosticta">E.</tp:taxon-name-part> <tp:taxon-name-part taxon-name-part-type="species" reg="wukong">wukong</tp:taxon-name-part></tp:taxon-name></italic> sp. nov., holotype <bold>D</bold><italic><tp:taxon-name><tp:taxon-name-part taxon-name-part-type="genus" reg="Ectatosticta">E.</tp:taxon-name-part> <tp:taxon-name-part taxon-name-part-type="species" reg="wukong">wukong</tp:taxon-name-part></tp:taxon-name></italic> sp. nov., embolus and conductor of right palp (rotated horizontally), holotype.</p></caption><graphic xmlns:xlink="http://www.w3.org/1999/xlink" xlink:href="zookeys-954-017-g002.jpg" position="float" orientation="portrait" xlink:type="simple" id="oo_436974.jpg"><uri content-type="original_file" xlink:type="simple">https://binary.pensoft.net/fig/436974</uri></graphic></fig><fig id="F3" position="float" orientation="portrait"><object-id xmlns:xlink="http://www.w3.org/1999/xlink" content-type="doi" xlink:type="simple">10.3897/zookeys.954.52254.figure3</object-id><object-id xmlns:xlink="http://www.w3.org/1999/xlink" content-type="arpha" xlink:type="simple">997192D7-EAAA-56AE-B51D-B2DE6EF784A4</object-id><label>Figure 3.</label><caption><p><italic><tp:taxon-name><tp:taxon-name-part taxon-name-part-type="genus" reg="Ectatosticta">Ectatosticta</tp:taxon-name-part></tp:taxon-name></italic> spp., ventral view of left male palps <bold>A</bold><italic><tp:taxon-name><tp:taxon-name-part taxon-name-part-type="genus" reg="Ectatosticta">E.</tp:taxon-name-part> <tp:taxon-name-part taxon-name-part-type="species" reg="davidi">davidi</tp:taxon-name-part></tp:taxon-name></italic>, male from Shaanxi <bold>B</bold><italic><tp:taxon-name><tp:taxon-name-part taxon-name-part-type="genus" reg="Ectatosticta">E.</tp:taxon-name-part> <tp:taxon-name-part taxon-name-part-type="species" reg="deltshevi">deltshevi</tp:taxon-name-part></tp:taxon-name></italic>, holotype <bold>C</bold><italic><tp:taxon-name><tp:taxon-name-part taxon-name-part-type="genus" reg="Ectatosticta">E.</tp:taxon-name-part> <tp:taxon-name-part taxon-name-part-type="species" reg="wukong">wukong</tp:taxon-name-part></tp:taxon-name></italic> sp. nov., holotype <bold>D</bold><italic><tp:taxon-name><tp:taxon-name-part taxon-name-part-type="genus" reg="Ectatosticta">E.</tp:taxon-name-part> <tp:taxon-name-part taxon-name-part-type="species" reg="wukong">wukong</tp:taxon-name-part></tp:taxon-name></italic> sp. nov., embolus and conductor of right palp (rotated horizontally), holotype.</p></caption><graphic xmlns:xlink="http://www.w3.org/1999/xlink" xlink:href="zookeys-954-017-g003.jpg" position="float" orientation="portrait" xlink:type="simple" id="oo_436975.jpg"><uri content-type="original_file" xlink:type="simple">https://binary.pensoft.net/fig/436975</uri></graphic></fig><fig id="F4" position="float" orientation="portrait"><object-id xmlns:xlink="http://www.w3.org/1999/xlink" content-type="doi" xlink:type="simple">10.3897/zookeys.954.52254.figure4</object-id><object-id xmlns:xlink="http://www.w3.org/1999/xlink" content-type="arpha" xlink:type="simple">DFCC3695-54FE-5936-A282-6A6D36B9CBE1</object-id><label>Figure 4.</label><caption><p><italic><tp:taxon-name><tp:taxon-name-part taxon-name-part-type="genus" reg="Ectatosticta">Ectatosticta</tp:taxon-name-part></tp:taxon-name></italic> spp., retrolateral view of left male palps <bold>A</bold><italic><tp:taxon-name><tp:taxon-name-part taxon-name-part-type="genus" reg="Ectatosticta">E.</tp:taxon-name-part> <tp:taxon-name-part taxon-name-part-type="species" reg="davidi">davidi</tp:taxon-name-part></tp:taxon-name></italic>, male from Shaanxi <bold>B</bold><italic><tp:taxon-name><tp:taxon-name-part taxon-name-part-type="genus" reg="Ectatosticta">E.</tp:taxon-name-part> <tp:taxon-name-part taxon-name-part-type="species" reg="deltshevi">deltshevi</tp:taxon-name-part></tp:taxon-name></italic>, holotype <bold>C</bold><italic><tp:taxon-name><tp:taxon-name-part taxon-name-part-type="genus" reg="Ectatosticta">E.</tp:taxon-name-part> <tp:taxon-name-part taxon-name-part-type="species" reg="wukong">wukong</tp:taxon-name-part></tp:taxon-name></italic> sp. nov., holotype <bold>D</bold><italic><tp:taxon-name><tp:taxon-name-part taxon-name-part-type="genus" reg="Ectatosticta">E.</tp:taxon-name-part> <tp:taxon-name-part taxon-name-part-type="species" reg="wukong">wukong</tp:taxon-name-part></tp:taxon-name></italic> sp. nov., embolus and conductor of right palp (rotated horizontally), holotype.</p></caption><graphic xmlns:xlink="http://www.w3.org/1999/xlink" xlink:href="zookeys-954-017-g004.jpg" position="float" orientation="portrait" xlink:type="simple" id="oo_436976.jpg"><uri content-type="original_file" xlink:type="simple">https://binary.pensoft.net/fig/436976</uri></graphic></fig><fig id="F5" position="float" orientation="portrait"><object-id xmlns:xlink="http://www.w3.org/1999/xlink" content-type="doi" xlink:type="simple">10.3897/zookeys.954.52254.figure5</object-id><object-id xmlns:xlink="http://www.w3.org/1999/xlink" content-type="arpha" xlink:type="simple">78F643C6-F11C-5107-835A-12776678E23E</object-id><label>Figure 5.</label><caption><p><italic><tp:taxon-name><tp:taxon-name-part taxon-name-part-type="genus" reg="Ectatosticta">Ectatosticta</tp:taxon-name-part></tp:taxon-name></italic> spp., dorsal view of female genitalia <bold>A</bold><italic><tp:taxon-name><tp:taxon-name-part taxon-name-part-type="genus" reg="Ectatosticta">E.</tp:taxon-name-part> <tp:taxon-name-part taxon-name-part-type="species" reg="davidi">davidi</tp:taxon-name-part></tp:taxon-name></italic>, female from Shaanxi <bold>B</bold><italic><tp:taxon-name><tp:taxon-name-part taxon-name-part-type="genus" reg="Ectatosticta">E.</tp:taxon-name-part> <tp:taxon-name-part taxon-name-part-type="species" reg="deltshevi">deltshevi</tp:taxon-name-part></tp:taxon-name></italic>, female from Qinghai (type locality) <bold>C</bold><italic><tp:taxon-name><tp:taxon-name-part taxon-name-part-type="genus" reg="Ectatosticta">E.</tp:taxon-name-part> <tp:taxon-name-part taxon-name-part-type="species" reg="wukong">wukong</tp:taxon-name-part></tp:taxon-name></italic> sp. nov., paratype <bold>D</bold><italic><tp:taxon-name><tp:taxon-name-part taxon-name-part-type="genus" reg="Ectatosticta">E.</tp:taxon-name-part> <tp:taxon-name-part taxon-name-part-type="species" reg="xuanzang">xuanzang</tp:taxon-name-part></tp:taxon-name></italic> sp. nov., holotype.</p></caption><graphic xmlns:xlink="http://www.w3.org/1999/xlink" xlink:href="zookeys-954-017-g005.jpg" position="float" orientation="portrait" xlink:type="simple" id="oo_436977.jpg"><uri content-type="original_file" xlink:type="simple">https://binary.pensoft.net/fig/436977</uri></graphic></fig><fig id="F6" position="float" orientation="portrait"><object-id xmlns:xlink="http://www.w3.org/1999/xlink" content-type="doi" xlink:type="simple">10.3897/zookeys.954.52254.figure6</object-id><object-id xmlns:xlink="http://www.w3.org/1999/xlink" content-type="arpha" xlink:type="simple">48BF284D-B45C-5B51-816B-B93ADA83FD5B</object-id><label>Figure 6.</label><caption><p><italic><tp:taxon-name><tp:taxon-name-part taxon-name-part-type="genus" reg="Ectatosticta">Ectatosticta</tp:taxon-name-part></tp:taxon-name></italic> spp., variation of female genitalia (red line, inner spermathecae (<bold>A–C</bold>, <bold>F–K</bold>) or spermathecae (<bold>D, E</bold>); green line, outer spermathecae) <bold>A–C</bold><italic><tp:taxon-name><tp:taxon-name-part taxon-name-part-type="genus" reg="Ectatosticta">E.</tp:taxon-name-part> <tp:taxon-name-part taxon-name-part-type="species" reg="deltshevi">deltshevi</tp:taxon-name-part></tp:taxon-name></italic>, females from Qinghai (type locality) <bold>D, E</bold><italic><tp:taxon-name><tp:taxon-name-part taxon-name-part-type="genus" reg="Ectatosticta">E.</tp:taxon-name-part> <tp:taxon-name-part taxon-name-part-type="species" reg="wukong">wukong</tp:taxon-name-part></tp:taxon-name></italic> sp. nov., paratypes <bold>F</bold><italic><tp:taxon-name><tp:taxon-name-part taxon-name-part-type="genus" reg="Ectatosticta">E.</tp:taxon-name-part> <tp:taxon-name-part taxon-name-part-type="species" reg="davidi">davidi</tp:taxon-name-part></tp:taxon-name></italic>, females from Shaanxi <bold>G–K</bold><italic><tp:taxon-name><tp:taxon-name-part taxon-name-part-type="genus" reg="Ectatosticta">E.</tp:taxon-name-part> <tp:taxon-name-part taxon-name-part-type="species" reg="xuanzang">xuanzang</tp:taxon-name-part></tp:taxon-name></italic> sp. nov., paratypes. Scale bars: 0.1 mm.</p></caption><graphic xmlns:xlink="http://www.w3.org/1999/xlink" xlink:href="zookeys-954-017-g006.jpg" position="float" orientation="portrait" xlink:type="simple" id="oo_436978.jpg"><uri content-type="original_file" xlink:type="simple">https://binary.pensoft.net/fig/436978</uri></graphic></fig><fig id="F8" position="float" orientation="portrait"><object-id xmlns:xlink="http://www.w3.org/1999/xlink" content-type="doi" xlink:type="simple">10.3897/zookeys.954.52254.figure8</object-id><object-id xmlns:xlink="http://www.w3.org/1999/xlink" content-type="arpha" xlink:type="simple">0544F0A4-66EB-5D40-9FE1-8C4D4EFF73DF</object-id><label>Figure 8.</label><caption><p>Distribution records of <italic><tp:taxon-name><tp:taxon-name-part taxon-name-part-type="genus" reg="Ectatosticta">Ectatosticta</tp:taxon-name-part></tp:taxon-name></italic> species from China. <bold>1</bold><italic><tp:taxon-name><tp:taxon-name-part taxon-name-part-type="genus" reg="Ectatosticta">E.</tp:taxon-name-part> <tp:taxon-name-part taxon-name-part-type="species" reg="davidi">davidi</tp:taxon-name-part></tp:taxon-name></italic><bold>2</bold><italic><tp:taxon-name><tp:taxon-name-part taxon-name-part-type="genus" reg="Ectatosticta">E.</tp:taxon-name-part> <tp:taxon-name-part taxon-name-part-type="species" reg="deltshevi">deltshevi</tp:taxon-name-part></tp:taxon-name></italic><bold>3</bold><italic><tp:taxon-name><tp:taxon-name-part taxon-name-part-type="genus" reg="Ectatosticta">E.</tp:taxon-name-part> <tp:taxon-name-part taxon-name-part-type="species" reg="wukong">wukong</tp:taxon-name-part></tp:taxon-name></italic> sp. nov. <bold>4</bold><italic><tp:taxon-name><tp:taxon-name-part taxon-name-part-type="genus" reg="Ectatosticta">E.</tp:taxon-name-part> <tp:taxon-name-part taxon-name-part-type="species" reg="xuanzang">xuanzang</tp:taxon-name-part></tp:taxon-name></italic> sp. nov.</p></caption><graphic xmlns:xlink="http://www.w3.org/1999/xlink" xlink:href="zookeys-954-017-g008.jpg" position="float" orientation="portrait" xlink:type="simple" id="oo_436980.jpg"><uri content-type="original_file" xlink:type="simple">https://binary.pensoft.net/fig/436980</uri></graphic></fig></tp:treatment-sec><ref-list><ref id="B11"><mixed-citation xmlns:xlink="http://www.w3.org/1999/xlink" xlink:type="simple"><person-group><name name-style="western"><surname>Simon</surname><given-names>E</given-names></name></person-group> (<year>1889</year>) Description de <italic><tp:taxon-name><tp:taxon-name-part taxon-name-part-type="genus">Hypochilus</tp:taxon-name-part> <tp:taxon-name-part taxon-name-part-type="species">davidi</tp:taxon-name-part></tp:taxon-name></italic> sp. nov. Annales de la Société Entomologique de France (6)8(Bull.): 208–209.</mixed-citation></ref><ref id="B12"><mixed-citation xmlns:xlink="http://www.w3.org/1999/xlink" xlink:type="simple"><person-group><name name-style="western"><surname>Simon</surname><given-names>E</given-names></name></person-group> (<year>1892</year>) <source>Histoire naturelle des araignées. Deuxième édition, tome premier.</source><publisher-name>Roret</publisher-name>, <publisher-loc>Paris</publisher-loc>, <size units="page">256 pp</size>. <ext-link xlink:type="simple" ext-link-type="doi" xlink:href="10.5962/bhl.title.51973">https://doi.org/10.5962/bhl.title.51973</ext-link></mixed-citation></ref><ref id="B3"><mixed-citation xmlns:xlink="http://www.w3.org/1999/xlink" xlink:type="simple"><person-group><name name-style="western"><surname>Gertsch</surname><given-names>WJ</given-names></name></person-group> (<year>1958</year>) <article-title>The spider family <tp:taxon-name><tp:taxon-name-part taxon-name-part-type="family">Hypochilidae</tp:taxon-name-part></tp:taxon-name>.</article-title><source>American Museum Novitates</source><volume>1912</volume>: <fpage>1</fpage>–<lpage>28</lpage>.</mixed-citation></ref><ref id="B10"><mixed-citation xmlns:xlink="http://www.w3.org/1999/xlink" xlink:type="simple"><person-group><name name-style="western"><surname>Platnick</surname><given-names>NI</given-names></name><name name-style="western"><surname>Jäger</surname><given-names>P</given-names></name></person-group> (<year>2009</year>) <article-title>A new species of the basal araneomorph spider genus <italic><tp:taxon-name><tp:taxon-name-part taxon-name-part-type="genus">Ectatosticta</tp:taxon-name-part></tp:taxon-name></italic> (<tp:taxon-name><tp:taxon-name-part taxon-name-part-type="order">Araneae</tp:taxon-name-part></tp:taxon-name>, <tp:taxon-name><tp:taxon-name-part taxon-name-part-type="family">Hypochilidae</tp:taxon-name-part></tp:taxon-name>) from China.</article-title><source>ZooKeys</source><volume>16</volume>: <fpage>209</fpage>–<lpage>215</lpage>. <ext-link xlink:type="simple" ext-link-type="doi" xlink:href="10.3897/zookeys.16.231">https://doi.org/10.3897/zookeys.16.231</ext-link></mixed-citation></ref><ref id="B17"><mixed-citation xmlns:xlink="http://www.w3.org/1999/xlink" xlink:type="simple"><person-group><name name-style="western"><surname>Zhang</surname><given-names>ZS</given-names></name><name name-style="western"><surname>Wang</surname><given-names>LY</given-names></name></person-group> (<year>2017</year>) Chinese Spiders Illustrated. Chongqing University Press, 954 pp.</mixed-citation></ref></ref-list></tp:taxon-treatment>
