# Supplementary material for: Taxonomic studies on the genus Ectatosticta (Araneae, Hypochilidae) from China, with descriptions of two new species
Source: Zookeys. 2020 Jul 29;954:17–29. doi: 10.3897/zookeys.954.52254 (PMC7406550; doi:10.3897/zookeys.954.52254)
Supplement: XML Treatment for Ectatosticta deltshevi [file zookeys.954.52254-treatment3.xml]

<!DOCTYPE tp:taxon-treatment
  PUBLIC "-//TaxonX//DTD Taxonomic Treatment Publishing DTD v0 20100105//EN" "tax-treatment-NSO.dtd">
<tp:taxon-treatment xmlns:tp="http://www.plazi.org/taxpub"><tp:treatment-meta><kwd-group><label>Taxon classification</label><kwd><named-content xmlns:xlink="http://www.w3.org/1999/xlink" content-type="kingdom">Animalia</named-content></kwd><kwd><named-content xmlns:xlink="http://www.w3.org/1999/xlink" content-type="order">Araneae</named-content></kwd><kwd><named-content xmlns:xlink="http://www.w3.org/1999/xlink" content-type="family">Hypochilidae</named-content></kwd></kwd-group><mixed-citation publication-type="journal"><person-group><name><surname>Lin</surname><given-names>Yejie</given-names></name><name><surname>Li</surname><given-names>Shuqiang</given-names></name></person-group><article-title>Taxonomic studies on the genus <italic><tp:taxon-name><tp:taxon-name-part taxon-name-part-type="genus" reg="Ectatosticta">Ectatosticta</tp:taxon-name-part></tp:taxon-name></italic> (<tp:taxon-name><tp:taxon-name-part taxon-name-part-type="order">Araneae</tp:taxon-name-part></tp:taxon-name>, <tp:taxon-name><tp:taxon-name-part taxon-name-part-type="family">Hypochilidae</tp:taxon-name-part></tp:taxon-name>) from China, with descriptions of two new species</article-title><source>Zookeys</source><day>29</day><month>7</month><year>2020</year><volume>954</volume><fpage>17</fpage><lpage>29</lpage><pub-id pub-id-type="doi">10.3897/zookeys.954.52254</pub-id></mixed-citation></tp:treatment-meta><tp:nomenclature><tp:taxon-name><object-id xmlns:xlink="http://www.w3.org/1999/xlink" content-type="arpha" xlink:type="simple">B39B5DAD-9E59-5FD5-9759-C96A77328268</object-id>
              <tp:taxon-name-part taxon-name-part-type="genus" reg="Ectatosticta">Ectatosticta</tp:taxon-name-part>
              <tp:taxon-name-part taxon-name-part-type="species" reg="deltshevi">deltshevi</tp:taxon-name-part>
            </tp:taxon-name><tp:taxon-authority>Platnick &amp; Jäger, 2009</tp:taxon-authority><xref ref-type="fig" rid="F1">Figs 1</xref><xref ref-type="fig" rid="F2">, 2B</xref><xref ref-type="fig" rid="F3">, 3B</xref><xref ref-type="fig" rid="F4">, 4B</xref><xref ref-type="fig" rid="F5">, 5B</xref><xref ref-type="fig" rid="F6">, 6A–C</xref><xref ref-type="fig" rid="F7">, 7A, B</xref><xref ref-type="fig" rid="F8">, 8</xref><tp:nomenclature-citation-list><tp:nomenclature-citation><tp:taxon-name>
                  <tp:taxon-name-part taxon-name-part-type="genus" reg="Ectatosticta">Ectatosticta</tp:taxon-name-part> <tp:taxon-name-part taxon-name-part-type="species" reg="davidi">davidi</tp:taxon-name-part></tp:taxon-name><comment>Li &amp; Zhu, 1984: 510, figs A–G; <xref ref-type="bibr" rid="B2">Forster et al. 1987</xref>: 23, figs 6–16, 18–20, 23, 24, 31–36, 78–82; <xref ref-type="bibr" rid="B13">Song et al. 1999</xref>: 41, figs 11D, 17Q–T; <xref ref-type="bibr" rid="B4">Hu 2001</xref>: 69, figs 1.1–6; <xref ref-type="bibr" rid="B14">Song et al. 2001</xref>: 64, fig. 24A–E. All misidentified.</comment></tp:nomenclature-citation><tp:nomenclature-citation><tp:taxon-name>
                  <tp:taxon-name-part taxon-name-part-type="genus" reg="Ectatosticta">Ectatosticta</tp:taxon-name-part> <tp:taxon-name-part taxon-name-part-type="species" reg="deltshevi">deltshevi</tp:taxon-name-part></tp:taxon-name><comment>Platnick &amp; Jäger, 2009: 214.</comment></tp:nomenclature-citation></tp:nomenclature-citation-list></tp:nomenclature><tp:treatment-sec sec-type="type material" id="SECID0EINAE"><title>Type material.</title><p><bold><italic>Holotype</italic></bold> ♂ (<named-content xmlns:xlink="http://www.w3.org/1999/xlink" content-type="dwc:institutional_code" xlink:type="simple">IZCAS</named-content>-Ar28579), China, Qinghai Province, Huangyuan County, 15.IX.1984, Zhongshan Li leg., examined.</p></tp:treatment-sec><tp:treatment-sec sec-type="material" id="SECID0EYNAE"><title>Other material examined.</title><p>2♂2♀ (<named-content xmlns:xlink="http://www.w3.org/1999/xlink" content-type="dwc:institutional_code" xlink:type="simple">IZCAS</named-content>), China, Qinghai Province, Huangyuan County, 15.IX.1984, Zhongshan Li leg.; 2♀ (<named-content xmlns:xlink="http://www.w3.org/1999/xlink" content-type="dwc:institutional_code" xlink:type="simple">IZCAS</named-content>), China, Qinghai Province, Haidong, Huzhutu Autonomous County, Jinchuan County, Jiading, Beishan National Park, <named-content xmlns:xlink="http://www.w3.org/1999/xlink" content-type="dwc:verbatimCoordinates" xlink:type="simple"><named-content content-type="geo-json" specific-use="{&#34;type&#34;:&#34;Point&#34;,&#34;coordinates&#34;:[102.457500,36.937800]}" id="NCID0ELOAE" xlink:type="simple">36.9378N, 102.4575E</named-content></named-content>, elevation ca. 2442 m, 30.X.2019, Yejie Lin leg.</p><fig id="F2" position="float" orientation="portrait"><object-id xmlns:xlink="http://www.w3.org/1999/xlink" content-type="doi" xlink:type="simple">10.3897/zookeys.954.52254.figure2</object-id><object-id xmlns:xlink="http://www.w3.org/1999/xlink" content-type="arpha" xlink:type="simple">D32230C3-EB5F-5D0E-BA84-E1DCB7711F71</object-id><label>Figure 2.</label><caption><p><italic><tp:taxon-name><tp:taxon-name-part taxon-name-part-type="genus" reg="Ectatosticta">Ectatosticta</tp:taxon-name-part></tp:taxon-name></italic> spp., prolateral view of left male palps <bold>A</bold><italic><tp:taxon-name><tp:taxon-name-part taxon-name-part-type="genus" reg="Ectatosticta">E.</tp:taxon-name-part> <tp:taxon-name-part taxon-name-part-type="species" reg="davidi">davidi</tp:taxon-name-part></tp:taxon-name></italic>, male from Shaanxi <bold>B</bold><italic><tp:taxon-name><tp:taxon-name-part taxon-name-part-type="genus" reg="Ectatosticta">E.</tp:taxon-name-part> <tp:taxon-name-part taxon-name-part-type="species" reg="deltshevi">deltshevi</tp:taxon-name-part></tp:taxon-name></italic>, holotype <bold>C</bold><italic><tp:taxon-name><tp:taxon-name-part taxon-name-part-type="genus" reg="Ectatosticta">E.</tp:taxon-name-part> <tp:taxon-name-part taxon-name-part-type="species" reg="wukong">wukong</tp:taxon-name-part></tp:taxon-name></italic> sp. nov., holotype <bold>D</bold><italic><tp:taxon-name><tp:taxon-name-part taxon-name-part-type="genus" reg="Ectatosticta">E.</tp:taxon-name-part> <tp:taxon-name-part taxon-name-part-type="species" reg="wukong">wukong</tp:taxon-name-part></tp:taxon-name></italic> sp. nov., embolus and conductor of right palp (rotated horizontally), holotype.</p></caption><graphic xmlns:xlink="http://www.w3.org/1999/xlink" xlink:href="zookeys-954-017-g002.jpg" position="float" orientation="portrait" xlink:type="simple" id="oo_436974.jpg"><uri content-type="original_file" xlink:type="simple">https://binary.pensoft.net/fig/436974</uri></graphic></fig></tp:treatment-sec><tp:treatment-sec sec-type="distribution" id="SECID0EYQAE"><title>Distribution.</title><p>China (Qinghai).</p></tp:treatment-sec><tp:treatment-sec sec-type="natural history" id="SECID0E4QAE"><title>Natural history.</title><p>Living in simple sheet webs between soil blocks or tree roots. On one side of the web there is tube-retreat that extends into the soil.</p></tp:treatment-sec><tp:treatment-sec><!--Section generated to contain objects referenced in tp:taxon-treatment.--><fig id="F1" position="float" orientation="portrait"><object-id xmlns:xlink="http://www.w3.org/1999/xlink" content-type="doi" xlink:type="simple">10.3897/zookeys.954.52254.figure1</object-id><object-id xmlns:xlink="http://www.w3.org/1999/xlink" content-type="arpha" xlink:type="simple">7FD881FB-8B85-5CD8-B2EA-2D93E6512967</object-id><label>Figure 1.</label><caption><p><italic><tp:taxon-name><tp:taxon-name-part taxon-name-part-type="genus" reg="Ectatosticta">Ectatosticta</tp:taxon-name-part></tp:taxon-name></italic> spp., outlines of male bulbs and thickened setae in retrolateral view (Red line, <italic><tp:taxon-name><tp:taxon-name-part taxon-name-part-type="genus" reg="Ectatosticta">E.</tp:taxon-name-part> <tp:taxon-name-part taxon-name-part-type="species" reg="davidi">davidi</tp:taxon-name-part></tp:taxon-name></italic>; green line, <italic><tp:taxon-name><tp:taxon-name-part taxon-name-part-type="genus" reg="Ectatosticta">E.</tp:taxon-name-part> <tp:taxon-name-part taxon-name-part-type="species" reg="deltshevi">deltshevi</tp:taxon-name-part></tp:taxon-name></italic>, holotype; black line, <italic><tp:taxon-name><tp:taxon-name-part taxon-name-part-type="genus" reg="Ectatosticta">E.</tp:taxon-name-part> <tp:taxon-name-part taxon-name-part-type="species" reg="wukong">wukong</tp:taxon-name-part></tp:taxon-name></italic> sp. nov., holotype) <bold>A</bold> bulbs <bold>B</bold> thickened setae.</p></caption><graphic xmlns:xlink="http://www.w3.org/1999/xlink" xlink:href="zookeys-954-017-g001.jpg" position="float" orientation="portrait" xlink:type="simple" id="oo_436973.jpg"><uri content-type="original_file" xlink:type="simple">https://binary.pensoft.net/fig/436973</uri></graphic></fig><fig id="F3" position="float" orientation="portrait"><object-id xmlns:xlink="http://www.w3.org/1999/xlink" content-type="doi" xlink:type="simple">10.3897/zookeys.954.52254.figure3</object-id><object-id xmlns:xlink="http://www.w3.org/1999/xlink" content-type="arpha" xlink:type="simple">997192D7-EAAA-56AE-B51D-B2DE6EF784A4</object-id><label>Figure 3.</label><caption><p><italic><tp:taxon-name><tp:taxon-name-part taxon-name-part-type="genus" reg="Ectatosticta">Ectatosticta</tp:taxon-name-part></tp:taxon-name></italic> spp., ventral view of left male palps <bold>A</bold><italic><tp:taxon-name><tp:taxon-name-part taxon-name-part-type="genus" reg="Ectatosticta">E.</tp:taxon-name-part> <tp:taxon-name-part taxon-name-part-type="species" reg="davidi">davidi</tp:taxon-name-part></tp:taxon-name></italic>, male from Shaanxi <bold>B</bold><italic><tp:taxon-name><tp:taxon-name-part taxon-name-part-type="genus" reg="Ectatosticta">E.</tp:taxon-name-part> <tp:taxon-name-part taxon-name-part-type="species" reg="deltshevi">deltshevi</tp:taxon-name-part></tp:taxon-name></italic>, holotype <bold>C</bold><italic><tp:taxon-name><tp:taxon-name-part taxon-name-part-type="genus" reg="Ectatosticta">E.</tp:taxon-name-part> <tp:taxon-name-part taxon-name-part-type="species" reg="wukong">wukong</tp:taxon-name-part></tp:taxon-name></italic> sp. nov., holotype <bold>D</bold><italic><tp:taxon-name><tp:taxon-name-part taxon-name-part-type="genus" reg="Ectatosticta">E.</tp:taxon-name-part> <tp:taxon-name-part taxon-name-part-type="species" reg="wukong">wukong</tp:taxon-name-part></tp:taxon-name></italic> sp. nov., embolus and conductor of right palp (rotated horizontally), holotype.</p></caption><graphic xmlns:xlink="http://www.w3.org/1999/xlink" xlink:href="zookeys-954-017-g003.jpg" position="float" orientation="portrait" xlink:type="simple" id="oo_436975.jpg"><uri content-type="original_file" xlink:type="simple">https://binary.pensoft.net/fig/436975</uri></graphic></fig><fig id="F4" position="float" orientation="portrait"><object-id xmlns:xlink="http://www.w3.org/1999/xlink" content-type="doi" xlink:type="simple">10.3897/zookeys.954.52254.figure4</object-id><object-id xmlns:xlink="http://www.w3.org/1999/xlink" content-type="arpha" xlink:type="simple">DFCC3695-54FE-5936-A282-6A6D36B9CBE1</object-id><label>Figure 4.</label><caption><p><italic><tp:taxon-name><tp:taxon-name-part taxon-name-part-type="genus" reg="Ectatosticta">Ectatosticta</tp:taxon-name-part></tp:taxon-name></italic> spp., retrolateral view of left male palps <bold>A</bold><italic><tp:taxon-name><tp:taxon-name-part taxon-name-part-type="genus" reg="Ectatosticta">E.</tp:taxon-name-part> <tp:taxon-name-part taxon-name-part-type="species" reg="davidi">davidi</tp:taxon-name-part></tp:taxon-name></italic>, male from Shaanxi <bold>B</bold><italic><tp:taxon-name><tp:taxon-name-part taxon-name-part-type="genus" reg="Ectatosticta">E.</tp:taxon-name-part> <tp:taxon-name-part taxon-name-part-type="species" reg="deltshevi">deltshevi</tp:taxon-name-part></tp:taxon-name></italic>, holotype <bold>C</bold><italic><tp:taxon-name><tp:taxon-name-part taxon-name-part-type="genus" reg="Ectatosticta">E.</tp:taxon-name-part> <tp:taxon-name-part taxon-name-part-type="species" reg="wukong">wukong</tp:taxon-name-part></tp:taxon-name></italic> sp. nov., holotype <bold>D</bold><italic><tp:taxon-name><tp:taxon-name-part taxon-name-part-type="genus" reg="Ectatosticta">E.</tp:taxon-name-part> <tp:taxon-name-part taxon-name-part-type="species" reg="wukong">wukong</tp:taxon-name-part></tp:taxon-name></italic> sp. nov., embolus and conductor of right palp (rotated horizontally), holotype.</p></caption><graphic xmlns:xlink="http://www.w3.org/1999/xlink" xlink:href="zookeys-954-017-g004.jpg" position="float" orientation="portrait" xlink:type="simple" id="oo_436976.jpg"><uri content-type="original_file" xlink:type="simple">https://binary.pensoft.net/fig/436976</uri></graphic></fig><fig id="F5" position="float" orientation="portrait"><object-id xmlns:xlink="http://www.w3.org/1999/xlink" content-type="doi" xlink:type="simple">10.3897/zookeys.954.52254.figure5</object-id><object-id xmlns:xlink="http://www.w3.org/1999/xlink" content-type="arpha" xlink:type="simple">78F643C6-F11C-5107-835A-12776678E23E</object-id><label>Figure 5.</label><caption><p><italic><tp:taxon-name><tp:taxon-name-part taxon-name-part-type="genus" reg="Ectatosticta">Ectatosticta</tp:taxon-name-part></tp:taxon-name></italic> spp., dorsal view of female genitalia <bold>A</bold><italic><tp:taxon-name><tp:taxon-name-part taxon-name-part-type="genus" reg="Ectatosticta">E.</tp:taxon-name-part> <tp:taxon-name-part taxon-name-part-type="species" reg="davidi">davidi</tp:taxon-name-part></tp:taxon-name></italic>, female from Shaanxi <bold>B</bold><italic><tp:taxon-name><tp:taxon-name-part taxon-name-part-type="genus" reg="Ectatosticta">E.</tp:taxon-name-part> <tp:taxon-name-part taxon-name-part-type="species" reg="deltshevi">deltshevi</tp:taxon-name-part></tp:taxon-name></italic>, female from Qinghai (type locality) <bold>C</bold><italic><tp:taxon-name><tp:taxon-name-part taxon-name-part-type="genus" reg="Ectatosticta">E.</tp:taxon-name-part> <tp:taxon-name-part taxon-name-part-type="species" reg="wukong">wukong</tp:taxon-name-part></tp:taxon-name></italic> sp. nov., paratype <bold>D</bold><italic><tp:taxon-name><tp:taxon-name-part taxon-name-part-type="genus" reg="Ectatosticta">E.</tp:taxon-name-part> <tp:taxon-name-part taxon-name-part-type="species" reg="xuanzang">xuanzang</tp:taxon-name-part></tp:taxon-name></italic> sp. nov., holotype.</p></caption><graphic xmlns:xlink="http://www.w3.org/1999/xlink" xlink:href="zookeys-954-017-g005.jpg" position="float" orientation="portrait" xlink:type="simple" id="oo_436977.jpg"><uri content-type="original_file" xlink:type="simple">https://binary.pensoft.net/fig/436977</uri></graphic></fig><fig id="F6" position="float" orientation="portrait"><object-id xmlns:xlink="http://www.w3.org/1999/xlink" content-type="doi" xlink:type="simple">10.3897/zookeys.954.52254.figure6</object-id><object-id xmlns:xlink="http://www.w3.org/1999/xlink" content-type="arpha" xlink:type="simple">48BF284D-B45C-5B51-816B-B93ADA83FD5B</object-id><label>Figure 6.</label><caption><p><italic><tp:taxon-name><tp:taxon-name-part taxon-name-part-type="genus" reg="Ectatosticta">Ectatosticta</tp:taxon-name-part></tp:taxon-name></italic> spp., variation of female genitalia (red line, inner spermathecae (<bold>A–C</bold>, <bold>F–K</bold>) or spermathecae (<bold>D, E</bold>); green line, outer spermathecae) <bold>A–C</bold><italic><tp:taxon-name><tp:taxon-name-part taxon-name-part-type="genus" reg="Ectatosticta">E.</tp:taxon-name-part> <tp:taxon-name-part taxon-name-part-type="species" reg="deltshevi">deltshevi</tp:taxon-name-part></tp:taxon-name></italic>, females from Qinghai (type locality) <bold>D, E</bold><italic><tp:taxon-name><tp:taxon-name-part taxon-name-part-type="genus" reg="Ectatosticta">E.</tp:taxon-name-part> <tp:taxon-name-part taxon-name-part-type="species" reg="wukong">wukong</tp:taxon-name-part></tp:taxon-name></italic> sp. nov., paratypes <bold>F</bold><italic><tp:taxon-name><tp:taxon-name-part taxon-name-part-type="genus" reg="Ectatosticta">E.</tp:taxon-name-part> <tp:taxon-name-part taxon-name-part-type="species" reg="davidi">davidi</tp:taxon-name-part></tp:taxon-name></italic>, females from Shaanxi <bold>G–K</bold><italic><tp:taxon-name><tp:taxon-name-part taxon-name-part-type="genus" reg="Ectatosticta">E.</tp:taxon-name-part> <tp:taxon-name-part taxon-name-part-type="species" reg="xuanzang">xuanzang</tp:taxon-name-part></tp:taxon-name></italic> sp. nov., paratypes. Scale bars: 0.1 mm.</p></caption><graphic xmlns:xlink="http://www.w3.org/1999/xlink" xlink:href="zookeys-954-017-g006.jpg" position="float" orientation="portrait" xlink:type="simple" id="oo_436978.jpg"><uri content-type="original_file" xlink:type="simple">https://binary.pensoft.net/fig/436978</uri></graphic></fig><fig id="F7" position="float" orientation="portrait"><object-id xmlns:xlink="http://www.w3.org/1999/xlink" content-type="doi" xlink:type="simple">10.3897/zookeys.954.52254.figure7</object-id><object-id xmlns:xlink="http://www.w3.org/1999/xlink" content-type="arpha" xlink:type="simple">52FA32A3-D911-54C9-878D-F647A8981EF7</object-id><label>Figure 7.</label><caption><p>Photos of live <italic><tp:taxon-name><tp:taxon-name-part taxon-name-part-type="genus" reg="Ectatosticta">Ectatosticta</tp:taxon-name-part></tp:taxon-name></italic> spp. <bold>A</bold><italic><tp:taxon-name><tp:taxon-name-part taxon-name-part-type="genus" reg="Ectatosticta">E.</tp:taxon-name-part> <tp:taxon-name-part taxon-name-part-type="species" reg="deltshevi">deltshevi</tp:taxon-name-part></tp:taxon-name></italic>, female from Qinghai <bold>B</bold><italic><tp:taxon-name><tp:taxon-name-part taxon-name-part-type="genus" reg="Ectatosticta">E.</tp:taxon-name-part> <tp:taxon-name-part taxon-name-part-type="species" reg="deltshevi">deltshevi</tp:taxon-name-part></tp:taxon-name></italic> and web <bold>C</bold><italic><tp:taxon-name><tp:taxon-name-part taxon-name-part-type="genus" reg="Ectatosticta">E.</tp:taxon-name-part> <tp:taxon-name-part taxon-name-part-type="species" reg="xuanzang">xuanzang</tp:taxon-name-part></tp:taxon-name></italic> sp. nov., holotype from Tibet <bold>D</bold><italic><tp:taxon-name><tp:taxon-name-part taxon-name-part-type="genus" reg="Ectatosticta">E.</tp:taxon-name-part> <tp:taxon-name-part taxon-name-part-type="species" reg="xuanzang">xuanzang</tp:taxon-name-part></tp:taxon-name></italic> and web <bold>E</bold> Egg sac <bold>F</bold> A typical web of <italic><tp:taxon-name><tp:taxon-name-part taxon-name-part-type="genus" reg="Ectatosticta">Ectatosticta</tp:taxon-name-part></tp:taxon-name></italic>. Egg sac marked with green arrow, spider marked with red arrow and assembled nymphs marked with yellow rectangle.</p></caption><graphic xmlns:xlink="http://www.w3.org/1999/xlink" xlink:href="zookeys-954-017-g007.jpg" position="float" orientation="portrait" xlink:type="simple" id="oo_436979.jpg"><uri content-type="original_file" xlink:type="simple">https://binary.pensoft.net/fig/436979</uri></graphic></fig><fig id="F8" position="float" orientation="portrait"><object-id xmlns:xlink="http://www.w3.org/1999/xlink" content-type="doi" xlink:type="simple">10.3897/zookeys.954.52254.figure8</object-id><object-id xmlns:xlink="http://www.w3.org/1999/xlink" content-type="arpha" xlink:type="simple">0544F0A4-66EB-5D40-9FE1-8C4D4EFF73DF</object-id><label>Figure 8.</label><caption><p>Distribution records of <italic><tp:taxon-name><tp:taxon-name-part taxon-name-part-type="genus" reg="Ectatosticta">Ectatosticta</tp:taxon-name-part></tp:taxon-name></italic> species from China. <bold>1</bold><italic><tp:taxon-name><tp:taxon-name-part taxon-name-part-type="genus" reg="Ectatosticta">E.</tp:taxon-name-part> <tp:taxon-name-part taxon-name-part-type="species" reg="davidi">davidi</tp:taxon-name-part></tp:taxon-name></italic><bold>2</bold><italic><tp:taxon-name><tp:taxon-name-part taxon-name-part-type="genus" reg="Ectatosticta">E.</tp:taxon-name-part> <tp:taxon-name-part taxon-name-part-type="species" reg="deltshevi">deltshevi</tp:taxon-name-part></tp:taxon-name></italic><bold>3</bold><italic><tp:taxon-name><tp:taxon-name-part taxon-name-part-type="genus" reg="Ectatosticta">E.</tp:taxon-name-part> <tp:taxon-name-part taxon-name-part-type="species" reg="wukong">wukong</tp:taxon-name-part></tp:taxon-name></italic> sp. nov. <bold>4</bold><italic><tp:taxon-name><tp:taxon-name-part taxon-name-part-type="genus" reg="Ectatosticta">E.</tp:taxon-name-part> <tp:taxon-name-part taxon-name-part-type="species" reg="xuanzang">xuanzang</tp:taxon-name-part></tp:taxon-name></italic> sp. nov.</p></caption><graphic xmlns:xlink="http://www.w3.org/1999/xlink" xlink:href="zookeys-954-017-g008.jpg" position="float" orientation="portrait" xlink:type="simple" id="oo_436980.jpg"><uri content-type="original_file" xlink:type="simple">https://binary.pensoft.net/fig/436980</uri></graphic></fig></tp:treatment-sec><ref-list><ref id="B2"><mixed-citation xmlns:xlink="http://www.w3.org/1999/xlink" xlink:type="simple"><person-group><name name-style="western"><surname>Forster</surname><given-names>RR</given-names></name><name name-style="western"><surname>Platnick</surname><given-names>NI</given-names></name><name name-style="western"><surname>Gray</surname><given-names>MR</given-names></name></person-group> (<year>1987</year>) <article-title>A review of the spider superfamilies <tp:taxon-name><tp:taxon-name-part taxon-name-part-type="superfamily">Hypochiloidea</tp:taxon-name-part></tp:taxon-name> and <tp:taxon-name>Austrochiloidea</tp:taxon-name> (<tp:taxon-name><tp:taxon-name-part taxon-name-part-type="order">Araneae</tp:taxon-name-part></tp:taxon-name>, <tp:taxon-name><tp:taxon-name-part taxon-name-part-type="suborder">Araneomorphae</tp:taxon-name-part></tp:taxon-name>).</article-title><source>Bulletin of the American Museum of Natural History</source><volume>185</volume>: <fpage>1</fpage>–<lpage>116</lpage>.</mixed-citation></ref><ref id="B13"><mixed-citation xmlns:xlink="http://www.w3.org/1999/xlink" xlink:type="simple"><person-group><name name-style="western"><surname>Song</surname><given-names>DX</given-names></name><name name-style="western"><surname>Zhu</surname><given-names>MS</given-names></name><name name-style="western"><surname>Chen</surname><given-names>J</given-names></name></person-group> (<year>1999</year>) <source>The Spiders of China.</source><publisher-name>Hebei University of Science and Techology Publishing House</publisher-name>, <publisher-loc>Shijiazhuang</publisher-loc>, <size units="page">640 pp</size>.</mixed-citation></ref><ref id="B4"><mixed-citation xmlns:xlink="http://www.w3.org/1999/xlink" xlink:type="simple"><person-group><name name-style="western"><surname>Hu</surname><given-names>JL</given-names></name></person-group> (<year>2001</year>) Spiders in Qinghai-Tibet Plateau of China. Henan Science and Technology Publishing House, 658 pp.</mixed-citation></ref><ref id="B14"><mixed-citation xmlns:xlink="http://www.w3.org/1999/xlink" xlink:type="simple"><person-group><name name-style="western"><surname>Song</surname><given-names>DX</given-names></name><name name-style="western"><surname>Zhu</surname><given-names>MS</given-names></name><name name-style="western"><surname>Chen</surname><given-names>J</given-names></name></person-group> (<year>2001</year>) <source>The Fauna of Hebei, China: <tp:taxon-name><tp:taxon-name-part taxon-name-part-type="order">Araneae</tp:taxon-name-part></tp:taxon-name>.</source><publisher-name>Hebei University of Science and Techology Publishing House</publisher-name>, <publisher-loc>Shijiazhuang</publisher-loc>, <size units="page">510 pp</size>.</mixed-citation></ref></ref-list></tp:taxon-treatment>
