# Supplementary material for: Taxonomic studies on the genus Ectatosticta (Araneae, Hypochilidae) from China, with descriptions of two new species
Source: Zookeys. 2020 Jul 29;954:17–29. doi: 10.3897/zookeys.954.52254 (PMC7406550; doi:10.3897/zookeys.954.52254)
Supplement: XML Treatment for Ectatosticta wukong [file zookeys.954.52254-treatment4.xml]

<!DOCTYPE tp:taxon-treatment
  PUBLIC "-//TaxonX//DTD Taxonomic Treatment Publishing DTD v0 20100105//EN" "tax-treatment-NSO.dtd">
<tp:taxon-treatment xmlns:tp="http://www.plazi.org/taxpub"><tp:treatment-meta><kwd-group><label>Taxon classification</label><kwd><named-content xmlns:xlink="http://www.w3.org/1999/xlink" content-type="kingdom">Animalia</named-content></kwd><kwd><named-content xmlns:xlink="http://www.w3.org/1999/xlink" content-type="order">Araneae</named-content></kwd><kwd><named-content xmlns:xlink="http://www.w3.org/1999/xlink" content-type="family">Hypochilidae</named-content></kwd></kwd-group><mixed-citation publication-type="journal"><person-group><name><surname>Lin</surname><given-names>Yejie</given-names></name><name><surname>Li</surname><given-names>Shuqiang</given-names></name></person-group><article-title>Taxonomic studies on the genus <italic><tp:taxon-name><tp:taxon-name-part taxon-name-part-type="genus" reg="Ectatosticta">Ectatosticta</tp:taxon-name-part></tp:taxon-name></italic> (<tp:taxon-name><tp:taxon-name-part taxon-name-part-type="order">Araneae</tp:taxon-name-part></tp:taxon-name>, <tp:taxon-name><tp:taxon-name-part taxon-name-part-type="family">Hypochilidae</tp:taxon-name-part></tp:taxon-name>) from China, with descriptions of two new species</article-title><source>Zookeys</source><day>29</day><month>7</month><year>2020</year><volume>954</volume><fpage>17</fpage><lpage>29</lpage><pub-id pub-id-type="doi">10.3897/zookeys.954.52254</pub-id></mixed-citation></tp:treatment-meta><tp:nomenclature><tp:taxon-name><object-id xmlns:xlink="http://www.w3.org/1999/xlink" content-type="arpha" xlink:type="simple">BD06E8C9-62B5-5ECF-93FB-D7A98A748BDD</object-id>
              <tp:taxon-name-part taxon-name-part-type="genus" reg="Ectatosticta">Ectatosticta</tp:taxon-name-part>
              <tp:taxon-name-part taxon-name-part-type="species" reg="wukong">wukong</tp:taxon-name-part>
              <object-id xmlns:xlink="http://www.w3.org/1999/xlink" content-type="zoobank" xlink:type="simple">http://zoobank.org/4BDB5B2E-0307-4B5C-B678-2C45F70762AD</object-id>
            </tp:taxon-name><tp:taxon-status xmlns:xlink="http://www.w3.org/1999/xlink" xlink:type="simple">sp. nov.</tp:taxon-status><xref ref-type="fig" rid="F1">Figs 1</xref><xref ref-type="fig" rid="F2">, 2C, D</xref><xref ref-type="fig" rid="F3">, 3C, D</xref><xref ref-type="fig" rid="F4">, 4C, D</xref><xref ref-type="fig" rid="F5">, 5C</xref><xref ref-type="fig" rid="F6">, 6D</xref><xref ref-type="fig" rid="F6">, 6E</xref><xref ref-type="fig" rid="F8">, 8</xref></tp:nomenclature><tp:treatment-sec sec-type="type material" id="SECID0EKTAE"><title>Type material.</title><p><bold><italic>Holotype</italic></bold> ♂ (<named-content xmlns:xlink="http://www.w3.org/1999/xlink" content-type="dwc:institutional_code" xlink:type="simple">IZCAS</named-content>-Ar40346), China, Sichuan Province, Hongyuan County, Shuajingsi, Mt. Zhegu to Shuamalukou, <named-content xmlns:xlink="http://www.w3.org/1999/xlink" content-type="dwc:verbatimCoordinates" xlink:type="simple"><named-content content-type="geo-json" specific-use="{&#34;type&#34;:&#34;Point&#34;,&#34;coordinates&#34;:[102.654600,31.927200]}" id="NCID0E4TAE" xlink:type="simple">31.9272N, 102.6546E</named-content></named-content>, elevation ca. 3458 m, 23.XI.2019, Zhigang Chen leg. <bold><italic>Paratypes</italic></bold> 3♀ (<named-content xmlns:xlink="http://www.w3.org/1999/xlink" content-type="dwc:institutional_code" xlink:type="simple">IZCAS</named-content>-Ar40347–Ar40349), same data as holotype.</p></tp:treatment-sec><tp:treatment-sec sec-type="etymology" id="SECID0EKUAE"><title>Etymology.</title><p>The species is named after Wukong, a character in the classic Chinese novel <italic>Journey to the West</italic>, noun. <italic>Journey to the West</italic> was written during the Ming Dynasty (1368–1644 A.D) and is about the adventures of a priest, Xuanzang, and his three disciples, Wukong, Wuneng, and Wujing, as they travel west in search of the Buddhist Sutra. Their travel begins at what is today Xi'an (near the type locality of <italic><tp:taxon-name><tp:taxon-name-part taxon-name-part-type="genus" reg="Ectatosticta">E.</tp:taxon-name-part> <tp:taxon-name-part taxon-name-part-type="species" reg="davidi">davidi</tp:taxon-name-part></tp:taxon-name></italic>), via Qinghai (close to the type locality of <italic><tp:taxon-name><tp:taxon-name-part taxon-name-part-type="genus" reg="Ectatosticta">E.</tp:taxon-name-part> <tp:taxon-name-part taxon-name-part-type="species" reg="deltshevi">deltshevi</tp:taxon-name-part></tp:taxon-name></italic>), to South Xinjiang, Tibet (near the type locality of <italic><tp:taxon-name><tp:taxon-name-part taxon-name-part-type="genus" reg="Ectatosticta">E.</tp:taxon-name-part> <tp:taxon-name-part taxon-name-part-type="species" reg="xuanzang">xuanzang</tp:taxon-name-part></tp:taxon-name></italic> sp. nov.) and India.</p></tp:treatment-sec><tp:treatment-sec sec-type="diagnosis" id="SECID0EVVAE"><title>Diagnosis.</title><p>Males of <italic><tp:taxon-name><tp:taxon-name-part taxon-name-part-type="genus" reg="Ectatosticta">E.</tp:taxon-name-part> <tp:taxon-name-part taxon-name-part-type="species" reg="wukong">wukong</tp:taxon-name-part></tp:taxon-name></italic> sp. nov. can be distinguished by having only two thickened setae retrolaterally on the cymbium and the length ratio of the embolus to the embolus base is almost 3 : 1 (Fig. <xref ref-type="fig" rid="F3">3C, D</xref>). Females can be distinguished by having one pair of spermathecae (Figs <xref ref-type="fig" rid="F5">5C</xref>, <xref ref-type="fig" rid="F6">6D, E</xref>).</p><fig id="F3" position="float" orientation="portrait"><object-id xmlns:xlink="http://www.w3.org/1999/xlink" content-type="doi" xlink:type="simple">10.3897/zookeys.954.52254.figure3</object-id><object-id xmlns:xlink="http://www.w3.org/1999/xlink" content-type="arpha" xlink:type="simple">997192D7-EAAA-56AE-B51D-B2DE6EF784A4</object-id><label>Figure 3.</label><caption><p><italic><tp:taxon-name><tp:taxon-name-part taxon-name-part-type="genus" reg="Ectatosticta">Ectatosticta</tp:taxon-name-part></tp:taxon-name></italic> spp., ventral view of left male palps <bold>A</bold><italic><tp:taxon-name><tp:taxon-name-part taxon-name-part-type="genus" reg="Ectatosticta">E.</tp:taxon-name-part> <tp:taxon-name-part taxon-name-part-type="species" reg="davidi">davidi</tp:taxon-name-part></tp:taxon-name></italic>, male from Shaanxi <bold>B</bold><italic><tp:taxon-name><tp:taxon-name-part taxon-name-part-type="genus" reg="Ectatosticta">E.</tp:taxon-name-part> <tp:taxon-name-part taxon-name-part-type="species" reg="deltshevi">deltshevi</tp:taxon-name-part></tp:taxon-name></italic>, holotype <bold>C</bold><italic><tp:taxon-name><tp:taxon-name-part taxon-name-part-type="genus" reg="Ectatosticta">E.</tp:taxon-name-part> <tp:taxon-name-part taxon-name-part-type="species" reg="wukong">wukong</tp:taxon-name-part></tp:taxon-name></italic> sp. nov., holotype <bold>D</bold><italic><tp:taxon-name><tp:taxon-name-part taxon-name-part-type="genus" reg="Ectatosticta">E.</tp:taxon-name-part> <tp:taxon-name-part taxon-name-part-type="species" reg="wukong">wukong</tp:taxon-name-part></tp:taxon-name></italic> sp. nov., embolus and conductor of right palp (rotated horizontally), holotype.</p></caption><graphic xmlns:xlink="http://www.w3.org/1999/xlink" xlink:href="zookeys-954-017-g003.jpg" position="float" orientation="portrait" xlink:type="simple" id="oo_436975.jpg"><uri content-type="original_file" xlink:type="simple">https://binary.pensoft.net/fig/436975</uri></graphic></fig></tp:treatment-sec><tp:treatment-sec sec-type="description" id="SECID0E1YAE"><title>Description.</title><p><bold>Male</bold>: Total length 9.29, carapace 5.58 long, 3.14 wide, opisthosoma 4.40 long, 3.14 wide. Eye sizes and interdistances: <abbrev xmlns:xlink="http://www.w3.org/1999/xlink" xlink:title="anterior median eyes" id="ABBRID0ECZAE" xlink:type="simple">AME</abbrev> 0.19, <abbrev xmlns:xlink="http://www.w3.org/1999/xlink" xlink:title="anterior lateral eyes" id="ABBRID0EGZAE" xlink:type="simple">ALE</abbrev> 0.26, <abbrev xmlns:xlink="http://www.w3.org/1999/xlink" xlink:title="posterior median eyes" id="ABBRID0EKZAE" xlink:type="simple">PME</abbrev> 0.23, <abbrev xmlns:xlink="http://www.w3.org/1999/xlink" xlink:title="posterior lateral eyes" id="ABBRID0EOZAE" xlink:type="simple">PLE</abbrev> 0.24, <abbrev xmlns:xlink="http://www.w3.org/1999/xlink" xlink:title="anterior median eyes" id="ABBRID0ESZAE" xlink:type="simple">AME</abbrev>–<abbrev xmlns:xlink="http://www.w3.org/1999/xlink" xlink:title="anterior median eyes" id="ABBRID0EWZAE" xlink:type="simple">AME</abbrev> 0.16, <abbrev xmlns:xlink="http://www.w3.org/1999/xlink" xlink:title="anterior median eyes" id="ABBRID0E1ZAE" xlink:type="simple">AME</abbrev>–<abbrev xmlns:xlink="http://www.w3.org/1999/xlink" xlink:title="anterior lateral eyes" id="ABBRID0E5ZAE" xlink:type="simple">ALE</abbrev> 0.21, <abbrev xmlns:xlink="http://www.w3.org/1999/xlink" xlink:title="posterior median eyes" id="ABBRID0EC1AE" xlink:type="simple">PME</abbrev>–<abbrev xmlns:xlink="http://www.w3.org/1999/xlink" xlink:title="posterior median eyes" id="ABBRID0EG1AE" xlink:type="simple">PME</abbrev> 0.36, <abbrev xmlns:xlink="http://www.w3.org/1999/xlink" xlink:title="posterior median eyes" id="ABBRID0EK1AE" xlink:type="simple">PME</abbrev>–<abbrev xmlns:xlink="http://www.w3.org/1999/xlink" xlink:title="posterior lateral eyes" id="ABBRID0EO1AE" xlink:type="simple">PLE</abbrev> 0.10, <abbrev xmlns:xlink="http://www.w3.org/1999/xlink" xlink:title="anterior median eyes" id="ABBRID0ES1AE" xlink:type="simple">AME</abbrev>–<abbrev xmlns:xlink="http://www.w3.org/1999/xlink" xlink:title="posterior median eyes" id="ABBRID0EW1AE" xlink:type="simple">PME</abbrev> 0.07, <abbrev xmlns:xlink="http://www.w3.org/1999/xlink" xlink:title="anterior lateral eyes" id="ABBRID0E11AE" xlink:type="simple">ALE</abbrev>–<abbrev xmlns:xlink="http://www.w3.org/1999/xlink" xlink:title="posterior lateral eyes" id="ABBRID0E51AE" xlink:type="simple">PLE</abbrev> 0.02. Clypeus height 0.30. Chelicerae with seven promarginal and six retromarginal teeth. Leg measurements: leg I: 40.37 (11.60 + 12.88 + 9.42 + 6.47), leg II: 31.79 (9.10 + 10.51 + 7.95 + 4.23), leg III: 24.98 (7.24 + 8.64 + 5.70 + 3.40), leg IV: 32.53 (9.55 + 10.13 + 8.40 + 4.45). Leg formula: 1423.</p><p>Male palp (Figs <xref ref-type="fig" rid="F2">2C, D</xref>, <xref ref-type="fig" rid="F3">3C, D</xref>, <xref ref-type="fig" rid="F4">4C, D</xref>) simple, cymbium long, retrolaterally with an apophysis divided into two parts: a small, semicircular lobe with a seta and a large lobe with two strong setae placed closely together. Embolus thin, length ratio of embolus to embolus base 3:1. Conductor sickle-shaped.</p><fig id="F4" position="float" orientation="portrait"><object-id xmlns:xlink="http://www.w3.org/1999/xlink" content-type="doi" xlink:type="simple">10.3897/zookeys.954.52254.figure4</object-id><object-id xmlns:xlink="http://www.w3.org/1999/xlink" content-type="arpha" xlink:type="simple">DFCC3695-54FE-5936-A282-6A6D36B9CBE1</object-id><label>Figure 4.</label><caption><p><italic><tp:taxon-name><tp:taxon-name-part taxon-name-part-type="genus" reg="Ectatosticta">Ectatosticta</tp:taxon-name-part></tp:taxon-name></italic> spp., retrolateral view of left male palps <bold>A</bold><italic><tp:taxon-name><tp:taxon-name-part taxon-name-part-type="genus" reg="Ectatosticta">E.</tp:taxon-name-part> <tp:taxon-name-part taxon-name-part-type="species" reg="davidi">davidi</tp:taxon-name-part></tp:taxon-name></italic>, male from Shaanxi <bold>B</bold><italic><tp:taxon-name><tp:taxon-name-part taxon-name-part-type="genus" reg="Ectatosticta">E.</tp:taxon-name-part> <tp:taxon-name-part taxon-name-part-type="species" reg="deltshevi">deltshevi</tp:taxon-name-part></tp:taxon-name></italic>, holotype <bold>C</bold><italic><tp:taxon-name><tp:taxon-name-part taxon-name-part-type="genus" reg="Ectatosticta">E.</tp:taxon-name-part> <tp:taxon-name-part taxon-name-part-type="species" reg="wukong">wukong</tp:taxon-name-part></tp:taxon-name></italic> sp. nov., holotype <bold>D</bold><italic><tp:taxon-name><tp:taxon-name-part taxon-name-part-type="genus" reg="Ectatosticta">E.</tp:taxon-name-part> <tp:taxon-name-part taxon-name-part-type="species" reg="wukong">wukong</tp:taxon-name-part></tp:taxon-name></italic> sp. nov., embolus and conductor of right palp (rotated horizontally), holotype.</p></caption><graphic xmlns:xlink="http://www.w3.org/1999/xlink" xlink:href="zookeys-954-017-g004.jpg" position="float" orientation="portrait" xlink:type="simple" id="oo_436976.jpg"><uri content-type="original_file" xlink:type="simple">https://binary.pensoft.net/fig/436976</uri></graphic></fig></tp:treatment-sec><tp:treatment-sec sec-type="Female" id="SECID0EY4AE"><title>Female.</title><p>Total length 10.77, carapace 4.70 long, 3.28 wide, opisthosoma 6.79 long, 4.87 wide. Eye sizes and interdistances: <abbrev xmlns:xlink="http://www.w3.org/1999/xlink" xlink:title="anterior median eyes" id="ABBRID0E54AE" xlink:type="simple">AME</abbrev> 0.17, <abbrev xmlns:xlink="http://www.w3.org/1999/xlink" xlink:title="anterior lateral eyes" id="ABBRID0EC5AE" xlink:type="simple">ALE</abbrev> 0.26, <abbrev xmlns:xlink="http://www.w3.org/1999/xlink" xlink:title="posterior median eyes" id="ABBRID0EG5AE" xlink:type="simple">PME</abbrev> 0.23, <abbrev xmlns:xlink="http://www.w3.org/1999/xlink" xlink:title="posterior lateral eyes" id="ABBRID0EK5AE" xlink:type="simple">PLE</abbrev> 0.29, <abbrev xmlns:xlink="http://www.w3.org/1999/xlink" xlink:title="anterior median eyes" id="ABBRID0EO5AE" xlink:type="simple">AME</abbrev>–<abbrev xmlns:xlink="http://www.w3.org/1999/xlink" xlink:title="anterior median eyes" id="ABBRID0ES5AE" xlink:type="simple">AME</abbrev> 0.18, <abbrev xmlns:xlink="http://www.w3.org/1999/xlink" xlink:title="anterior median eyes" id="ABBRID0EW5AE" xlink:type="simple">AME</abbrev>–<abbrev xmlns:xlink="http://www.w3.org/1999/xlink" xlink:title="anterior lateral eyes" id="ABBRID0E15AE" xlink:type="simple">ALE</abbrev> 0.28, <abbrev xmlns:xlink="http://www.w3.org/1999/xlink" xlink:title="posterior median eyes" id="ABBRID0E55AE" xlink:type="simple">PME</abbrev>–<abbrev xmlns:xlink="http://www.w3.org/1999/xlink" xlink:title="posterior median eyes" id="ABBRID0EC6AE" xlink:type="simple">PME</abbrev> 0.36, <abbrev xmlns:xlink="http://www.w3.org/1999/xlink" xlink:title="posterior median eyes" id="ABBRID0EG6AE" xlink:type="simple">PME</abbrev>–<abbrev xmlns:xlink="http://www.w3.org/1999/xlink" xlink:title="posterior lateral eyes" id="ABBRID0EK6AE" xlink:type="simple">PLE</abbrev> 0.27, <abbrev xmlns:xlink="http://www.w3.org/1999/xlink" xlink:title="anterior median eyes" id="ABBRID0EO6AE" xlink:type="simple">AME</abbrev>–<abbrev xmlns:xlink="http://www.w3.org/1999/xlink" xlink:title="posterior median eyes" id="ABBRID0ES6AE" xlink:type="simple">PME</abbrev> 0.06, <abbrev xmlns:xlink="http://www.w3.org/1999/xlink" xlink:title="anterior lateral eyes" id="ABBRID0EW6AE" xlink:type="simple">ALE</abbrev>–<abbrev xmlns:xlink="http://www.w3.org/1999/xlink" xlink:title="posterior lateral eyes" id="ABBRID0E16AE" xlink:type="simple">PLE</abbrev> 0.07. Clypeus height 0.36. Chelicerae with seven promarginal and six retromarginal teeth. Leg measurements: Leg I: 29.10 (8.40 + 10.00 + 6.60 + 4.10), leg II: 25.44 (6.99 + 8.91 + 5.90 + 3.64), leg III: 18.73 (5.64 + 6.15 + 4.35 + 2.59), leg IV: 23.92 (7.31 + 7.50 + 5.83 + 3.28). Leg formula: 1243.</p><p>Female genitalia (Figs <xref ref-type="fig" rid="F5">5C</xref>, <xref ref-type="fig" rid="F6">6D, E</xref>) simple, one pair of spermathecae, spermathecae slightly curved.</p><fig id="F5" position="float" orientation="portrait"><object-id xmlns:xlink="http://www.w3.org/1999/xlink" content-type="doi" xlink:type="simple">10.3897/zookeys.954.52254.figure5</object-id><object-id xmlns:xlink="http://www.w3.org/1999/xlink" content-type="arpha" xlink:type="simple">78F643C6-F11C-5107-835A-12776678E23E</object-id><label>Figure 5.</label><caption><p><italic><tp:taxon-name><tp:taxon-name-part taxon-name-part-type="genus" reg="Ectatosticta">Ectatosticta</tp:taxon-name-part></tp:taxon-name></italic> spp., dorsal view of female genitalia <bold>A</bold><italic><tp:taxon-name><tp:taxon-name-part taxon-name-part-type="genus" reg="Ectatosticta">E.</tp:taxon-name-part> <tp:taxon-name-part taxon-name-part-type="species" reg="davidi">davidi</tp:taxon-name-part></tp:taxon-name></italic>, female from Shaanxi <bold>B</bold><italic><tp:taxon-name><tp:taxon-name-part taxon-name-part-type="genus" reg="Ectatosticta">E.</tp:taxon-name-part> <tp:taxon-name-part taxon-name-part-type="species" reg="deltshevi">deltshevi</tp:taxon-name-part></tp:taxon-name></italic>, female from Qinghai (type locality) <bold>C</bold><italic><tp:taxon-name><tp:taxon-name-part taxon-name-part-type="genus" reg="Ectatosticta">E.</tp:taxon-name-part> <tp:taxon-name-part taxon-name-part-type="species" reg="wukong">wukong</tp:taxon-name-part></tp:taxon-name></italic> sp. nov., paratype <bold>D</bold><italic><tp:taxon-name><tp:taxon-name-part taxon-name-part-type="genus" reg="Ectatosticta">E.</tp:taxon-name-part> <tp:taxon-name-part taxon-name-part-type="species" reg="xuanzang">xuanzang</tp:taxon-name-part></tp:taxon-name></italic> sp. nov., holotype.</p></caption><graphic xmlns:xlink="http://www.w3.org/1999/xlink" xlink:href="zookeys-954-017-g005.jpg" position="float" orientation="portrait" xlink:type="simple" id="oo_436977.jpg"><uri content-type="original_file" xlink:type="simple">https://binary.pensoft.net/fig/436977</uri></graphic></fig></tp:treatment-sec><tp:treatment-sec sec-type="distribution" id="SECID0ERCAG"><title>Distribution.</title><p>Known only from the type locality.</p></tp:treatment-sec><tp:treatment-sec><!--Section generated to contain objects referenced in tp:taxon-treatment.--><fig id="F1" position="float" orientation="portrait"><object-id xmlns:xlink="http://www.w3.org/1999/xlink" content-type="doi" xlink:type="simple">10.3897/zookeys.954.52254.figure1</object-id><object-id xmlns:xlink="http://www.w3.org/1999/xlink" content-type="arpha" xlink:type="simple">7FD881FB-8B85-5CD8-B2EA-2D93E6512967</object-id><label>Figure 1.</label><caption><p><italic><tp:taxon-name><tp:taxon-name-part taxon-name-part-type="genus" reg="Ectatosticta">Ectatosticta</tp:taxon-name-part></tp:taxon-name></italic> spp., outlines of male bulbs and thickened setae in retrolateral view (Red line, <italic><tp:taxon-name><tp:taxon-name-part taxon-name-part-type="genus" reg="Ectatosticta">E.</tp:taxon-name-part> <tp:taxon-name-part taxon-name-part-type="species" reg="davidi">davidi</tp:taxon-name-part></tp:taxon-name></italic>; green line, <italic><tp:taxon-name><tp:taxon-name-part taxon-name-part-type="genus" reg="Ectatosticta">E.</tp:taxon-name-part> <tp:taxon-name-part taxon-name-part-type="species" reg="deltshevi">deltshevi</tp:taxon-name-part></tp:taxon-name></italic>, holotype; black line, <italic><tp:taxon-name><tp:taxon-name-part taxon-name-part-type="genus" reg="Ectatosticta">E.</tp:taxon-name-part> <tp:taxon-name-part taxon-name-part-type="species" reg="wukong">wukong</tp:taxon-name-part></tp:taxon-name></italic> sp. nov., holotype) <bold>A</bold> bulbs <bold>B</bold> thickened setae.</p></caption><graphic xmlns:xlink="http://www.w3.org/1999/xlink" xlink:href="zookeys-954-017-g001.jpg" position="float" orientation="portrait" xlink:type="simple" id="oo_436973.jpg"><uri content-type="original_file" xlink:type="simple">https://binary.pensoft.net/fig/436973</uri></graphic></fig><fig id="F2" position="float" orientation="portrait"><object-id xmlns:xlink="http://www.w3.org/1999/xlink" content-type="doi" xlink:type="simple">10.3897/zookeys.954.52254.figure2</object-id><object-id xmlns:xlink="http://www.w3.org/1999/xlink" content-type="arpha" xlink:type="simple">D32230C3-EB5F-5D0E-BA84-E1DCB7711F71</object-id><label>Figure 2.</label><caption><p><italic><tp:taxon-name><tp:taxon-name-part taxon-name-part-type="genus" reg="Ectatosticta">Ectatosticta</tp:taxon-name-part></tp:taxon-name></italic> spp., prolateral view of left male palps <bold>A</bold><italic><tp:taxon-name><tp:taxon-name-part taxon-name-part-type="genus" reg="Ectatosticta">E.</tp:taxon-name-part> <tp:taxon-name-part taxon-name-part-type="species" reg="davidi">davidi</tp:taxon-name-part></tp:taxon-name></italic>, male from Shaanxi <bold>B</bold><italic><tp:taxon-name><tp:taxon-name-part taxon-name-part-type="genus" reg="Ectatosticta">E.</tp:taxon-name-part> <tp:taxon-name-part taxon-name-part-type="species" reg="deltshevi">deltshevi</tp:taxon-name-part></tp:taxon-name></italic>, holotype <bold>C</bold><italic><tp:taxon-name><tp:taxon-name-part taxon-name-part-type="genus" reg="Ectatosticta">E.</tp:taxon-name-part> <tp:taxon-name-part taxon-name-part-type="species" reg="wukong">wukong</tp:taxon-name-part></tp:taxon-name></italic> sp. nov., holotype <bold>D</bold><italic><tp:taxon-name><tp:taxon-name-part taxon-name-part-type="genus" reg="Ectatosticta">E.</tp:taxon-name-part> <tp:taxon-name-part taxon-name-part-type="species" reg="wukong">wukong</tp:taxon-name-part></tp:taxon-name></italic> sp. nov., embolus and conductor of right palp (rotated horizontally), holotype.</p></caption><graphic xmlns:xlink="http://www.w3.org/1999/xlink" xlink:href="zookeys-954-017-g002.jpg" position="float" orientation="portrait" xlink:type="simple" id="oo_436974.jpg"><uri content-type="original_file" xlink:type="simple">https://binary.pensoft.net/fig/436974</uri></graphic></fig><fig id="F6" position="float" orientation="portrait"><object-id xmlns:xlink="http://www.w3.org/1999/xlink" content-type="doi" xlink:type="simple">10.3897/zookeys.954.52254.figure6</object-id><object-id xmlns:xlink="http://www.w3.org/1999/xlink" content-type="arpha" xlink:type="simple">48BF284D-B45C-5B51-816B-B93ADA83FD5B</object-id><label>Figure 6.</label><caption><p><italic><tp:taxon-name><tp:taxon-name-part taxon-name-part-type="genus" reg="Ectatosticta">Ectatosticta</tp:taxon-name-part></tp:taxon-name></italic> spp., variation of female genitalia (red line, inner spermathecae (<bold>A–C</bold>, <bold>F–K</bold>) or spermathecae (<bold>D, E</bold>); green line, outer spermathecae) <bold>A–C</bold><italic><tp:taxon-name><tp:taxon-name-part taxon-name-part-type="genus" reg="Ectatosticta">E.</tp:taxon-name-part> <tp:taxon-name-part taxon-name-part-type="species" reg="deltshevi">deltshevi</tp:taxon-name-part></tp:taxon-name></italic>, females from Qinghai (type locality) <bold>D, E</bold><italic><tp:taxon-name><tp:taxon-name-part taxon-name-part-type="genus" reg="Ectatosticta">E.</tp:taxon-name-part> <tp:taxon-name-part taxon-name-part-type="species" reg="wukong">wukong</tp:taxon-name-part></tp:taxon-name></italic> sp. nov., paratypes <bold>F</bold><italic><tp:taxon-name><tp:taxon-name-part taxon-name-part-type="genus" reg="Ectatosticta">E.</tp:taxon-name-part> <tp:taxon-name-part taxon-name-part-type="species" reg="davidi">davidi</tp:taxon-name-part></tp:taxon-name></italic>, females from Shaanxi <bold>G–K</bold><italic><tp:taxon-name><tp:taxon-name-part taxon-name-part-type="genus" reg="Ectatosticta">E.</tp:taxon-name-part> <tp:taxon-name-part taxon-name-part-type="species" reg="xuanzang">xuanzang</tp:taxon-name-part></tp:taxon-name></italic> sp. nov., paratypes. Scale bars: 0.1 mm.</p></caption><graphic xmlns:xlink="http://www.w3.org/1999/xlink" xlink:href="zookeys-954-017-g006.jpg" position="float" orientation="portrait" xlink:type="simple" id="oo_436978.jpg"><uri content-type="original_file" xlink:type="simple">https://binary.pensoft.net/fig/436978</uri></graphic></fig><fig id="F8" position="float" orientation="portrait"><object-id xmlns:xlink="http://www.w3.org/1999/xlink" content-type="doi" xlink:type="simple">10.3897/zookeys.954.52254.figure8</object-id><object-id xmlns:xlink="http://www.w3.org/1999/xlink" content-type="arpha" xlink:type="simple">0544F0A4-66EB-5D40-9FE1-8C4D4EFF73DF</object-id><label>Figure 8.</label><caption><p>Distribution records of <italic><tp:taxon-name><tp:taxon-name-part taxon-name-part-type="genus" reg="Ectatosticta">Ectatosticta</tp:taxon-name-part></tp:taxon-name></italic> species from China. <bold>1</bold><italic><tp:taxon-name><tp:taxon-name-part taxon-name-part-type="genus" reg="Ectatosticta">E.</tp:taxon-name-part> <tp:taxon-name-part taxon-name-part-type="species" reg="davidi">davidi</tp:taxon-name-part></tp:taxon-name></italic><bold>2</bold><italic><tp:taxon-name><tp:taxon-name-part taxon-name-part-type="genus" reg="Ectatosticta">E.</tp:taxon-name-part> <tp:taxon-name-part taxon-name-part-type="species" reg="deltshevi">deltshevi</tp:taxon-name-part></tp:taxon-name></italic><bold>3</bold><italic><tp:taxon-name><tp:taxon-name-part taxon-name-part-type="genus" reg="Ectatosticta">E.</tp:taxon-name-part> <tp:taxon-name-part taxon-name-part-type="species" reg="wukong">wukong</tp:taxon-name-part></tp:taxon-name></italic> sp. nov. <bold>4</bold><italic><tp:taxon-name><tp:taxon-name-part taxon-name-part-type="genus" reg="Ectatosticta">E.</tp:taxon-name-part> <tp:taxon-name-part taxon-name-part-type="species" reg="xuanzang">xuanzang</tp:taxon-name-part></tp:taxon-name></italic> sp. nov.</p></caption><graphic xmlns:xlink="http://www.w3.org/1999/xlink" xlink:href="zookeys-954-017-g008.jpg" position="float" orientation="portrait" xlink:type="simple" id="oo_436980.jpg"><uri content-type="original_file" xlink:type="simple">https://binary.pensoft.net/fig/436980</uri></graphic></fig></tp:treatment-sec></tp:taxon-treatment>
