# Supplementary material for: Taxonomic studies on the genus Ectatosticta (Araneae, Hypochilidae) from China, with descriptions of two new species
Source: Zookeys. 2020 Jul 29;954:17–29. doi: 10.3897/zookeys.954.52254 (PMC7406550; doi:10.3897/zookeys.954.52254)
Supplement: XML Treatment for Ectatosticta xuanzang [file zookeys.954.52254-treatment5.xml]

<!DOCTYPE tp:taxon-treatment
  PUBLIC "-//TaxonX//DTD Taxonomic Treatment Publishing DTD v0 20100105//EN" "tax-treatment-NSO.dtd">
<tp:taxon-treatment xmlns:tp="http://www.plazi.org/taxpub"><tp:treatment-meta><kwd-group><label>Taxon classification</label><kwd><named-content xmlns:xlink="http://www.w3.org/1999/xlink" content-type="kingdom">Animalia</named-content></kwd><kwd><named-content xmlns:xlink="http://www.w3.org/1999/xlink" content-type="order">Araneae</named-content></kwd><kwd><named-content xmlns:xlink="http://www.w3.org/1999/xlink" content-type="family">Hypochilidae</named-content></kwd></kwd-group><mixed-citation publication-type="journal"><person-group><name><surname>Lin</surname><given-names>Yejie</given-names></name><name><surname>Li</surname><given-names>Shuqiang</given-names></name></person-group><article-title>Taxonomic studies on the genus <italic><tp:taxon-name><tp:taxon-name-part taxon-name-part-type="genus" reg="Ectatosticta">Ectatosticta</tp:taxon-name-part></tp:taxon-name></italic> (<tp:taxon-name><tp:taxon-name-part taxon-name-part-type="order">Araneae</tp:taxon-name-part></tp:taxon-name>, <tp:taxon-name><tp:taxon-name-part taxon-name-part-type="family">Hypochilidae</tp:taxon-name-part></tp:taxon-name>) from China, with descriptions of two new species</article-title><source>Zookeys</source><day>29</day><month>7</month><year>2020</year><volume>954</volume><fpage>17</fpage><lpage>29</lpage><pub-id pub-id-type="doi">10.3897/zookeys.954.52254</pub-id></mixed-citation></tp:treatment-meta><tp:nomenclature><tp:taxon-name><object-id xmlns:xlink="http://www.w3.org/1999/xlink" content-type="arpha" xlink:type="simple">AD8B7D44-D710-5F24-85FD-C90139F8C4D8</object-id>
              <tp:taxon-name-part taxon-name-part-type="genus" reg="Ectatosticta">Ectatosticta</tp:taxon-name-part>
              <tp:taxon-name-part taxon-name-part-type="species" reg="xuanzang">xuanzang</tp:taxon-name-part>
              <object-id xmlns:xlink="http://www.w3.org/1999/xlink" content-type="zoobank" xlink:type="simple">http://zoobank.org/3A050541-598F-4349-8B86-C21E11F5B0CB</object-id>
            </tp:taxon-name><tp:taxon-status xmlns:xlink="http://www.w3.org/1999/xlink" xlink:type="simple">sp. nov.</tp:taxon-status><xref ref-type="fig" rid="F5">Figs 5D</xref><xref ref-type="fig" rid="F6">, 6G–K</xref><xref ref-type="fig" rid="F7">, 7C, D</xref><xref ref-type="fig" rid="F8">, 8</xref></tp:nomenclature><tp:treatment-sec sec-type="type material" id="SECID0EOEAG"><title>Type material.</title><p><bold><italic>Holotype</italic></bold> ♀(IZCNS-Ar40373), China, Tibet Autonomous Region, Lhoka, Cona County, Marmang, Lebugou, Yelang Valley, <named-content xmlns:xlink="http://www.w3.org/1999/xlink" content-type="dwc:verbatimCoordinates" xlink:type="simple"><named-content content-type="geo-json" specific-use="{&#34;type&#34;:&#34;Point&#34;,&#34;coordinates&#34;:[91.811000,27.868200]}" id="NCID0E3EAG" xlink:type="simple">27.8682N, 91.8110E</named-content></named-content>, elevation ca. 3118 m, 12.X.2019, Yejie Lin leg. <bold><italic>Paratypes</italic></bold> 5♀ (IZCNS-Ar40374–Ar40378), same data as holotype.</p></tp:treatment-sec><tp:treatment-sec sec-type="etymology" id="SECID0EEFAG"><title>Etymology.</title><p>The species is named after Xuanzang, a character in the classic Chinese novel <italic>Journey to the West</italic>, noun.</p></tp:treatment-sec><tp:treatment-sec sec-type="diagnosis" id="SECID0EMFAG"><title>Diagnosis.</title><p>Females of <italic><tp:taxon-name><tp:taxon-name-part taxon-name-part-type="genus" reg="Ectatosticta">E.</tp:taxon-name-part> <tp:taxon-name-part taxon-name-part-type="species" reg="xuanzang">xuanzang</tp:taxon-name-part></tp:taxon-name></italic> sp. nov. can be distinguished by the ratio of the length of the inner spermathecae to the outer spermathecae of almost 1:3 (Figs <xref ref-type="fig" rid="F5">5D</xref>, <xref ref-type="fig" rid="F6">6G–K</xref>) (vs. almost 1:1 in <italic><tp:taxon-name><tp:taxon-name-part taxon-name-part-type="genus" reg="Ectatosticta">E.</tp:taxon-name-part> <tp:taxon-name-part taxon-name-part-type="species" reg="davidi">davidi</tp:taxon-name-part></tp:taxon-name></italic> and 1:2 to 1:1 in <italic><tp:taxon-name><tp:taxon-name-part taxon-name-part-type="genus" reg="Ectatosticta">E.</tp:taxon-name-part> <tp:taxon-name-part taxon-name-part-type="species" reg="deltshevi">deltshevi</tp:taxon-name-part></tp:taxon-name></italic> (Figs <xref ref-type="fig" rid="F5">5A, B</xref>, <xref ref-type="fig" rid="F6">6A–C, F</xref>)) and the ratio of leg I length to the carapace length is almost 1:8 (vs. almost 1:6 in <italic><tp:taxon-name><tp:taxon-name-part taxon-name-part-type="genus" reg="Ectatosticta">E.</tp:taxon-name-part> <tp:taxon-name-part taxon-name-part-type="species" reg="wukong">wukong</tp:taxon-name-part></tp:taxon-name></italic> sp. nov. and <italic><tp:taxon-name><tp:taxon-name-part taxon-name-part-type="genus" reg="Ectatosticta">E.</tp:taxon-name-part> <tp:taxon-name-part taxon-name-part-type="species" reg="deltshevi">deltshevi</tp:taxon-name-part></tp:taxon-name></italic> and 1.7 in <italic><tp:taxon-name><tp:taxon-name-part taxon-name-part-type="genus" reg="Ectatosticta">E.</tp:taxon-name-part> <tp:taxon-name-part taxon-name-part-type="species" reg="davidi">davidi</tp:taxon-name-part></tp:taxon-name></italic>).</p><fig id="F6" position="float" orientation="portrait"><object-id xmlns:xlink="http://www.w3.org/1999/xlink" content-type="doi" xlink:type="simple">10.3897/zookeys.954.52254.figure6</object-id><object-id xmlns:xlink="http://www.w3.org/1999/xlink" content-type="arpha" xlink:type="simple">48BF284D-B45C-5B51-816B-B93ADA83FD5B</object-id><label>Figure 6.</label><caption><p><italic><tp:taxon-name><tp:taxon-name-part taxon-name-part-type="genus" reg="Ectatosticta">Ectatosticta</tp:taxon-name-part></tp:taxon-name></italic> spp., variation of female genitalia (red line, inner spermathecae (<bold>A–C</bold>, <bold>F–K</bold>) or spermathecae (<bold>D, E</bold>); green line, outer spermathecae) <bold>A–C</bold><italic><tp:taxon-name><tp:taxon-name-part taxon-name-part-type="genus" reg="Ectatosticta">E.</tp:taxon-name-part> <tp:taxon-name-part taxon-name-part-type="species" reg="deltshevi">deltshevi</tp:taxon-name-part></tp:taxon-name></italic>, females from Qinghai (type locality) <bold>D, E</bold><italic><tp:taxon-name><tp:taxon-name-part taxon-name-part-type="genus" reg="Ectatosticta">E.</tp:taxon-name-part> <tp:taxon-name-part taxon-name-part-type="species" reg="wukong">wukong</tp:taxon-name-part></tp:taxon-name></italic> sp. nov., paratypes <bold>F</bold><italic><tp:taxon-name><tp:taxon-name-part taxon-name-part-type="genus" reg="Ectatosticta">E.</tp:taxon-name-part> <tp:taxon-name-part taxon-name-part-type="species" reg="davidi">davidi</tp:taxon-name-part></tp:taxon-name></italic>, females from Shaanxi <bold>G–K</bold><italic><tp:taxon-name><tp:taxon-name-part taxon-name-part-type="genus" reg="Ectatosticta">E.</tp:taxon-name-part> <tp:taxon-name-part taxon-name-part-type="species" reg="xuanzang">xuanzang</tp:taxon-name-part></tp:taxon-name></italic> sp. nov., paratypes. Scale bars: 0.1 mm.</p></caption><graphic xmlns:xlink="http://www.w3.org/1999/xlink" xlink:href="zookeys-954-017-g006.jpg" position="float" orientation="portrait" xlink:type="simple" id="oo_436978.jpg"><uri content-type="original_file" xlink:type="simple">https://binary.pensoft.net/fig/436978</uri></graphic></fig></tp:treatment-sec><tp:treatment-sec sec-type="description" id="SECID0ESKAG"><title>Description.</title><p><bold>Female</bold>. Total length 12.59, carapace 6.03 long, 3.60 wide, opisthosoma 6.22 long, 4.40 wide. Eye sizes and interdistances: <abbrev xmlns:xlink="http://www.w3.org/1999/xlink" xlink:title="anterior median eyes" id="ABBRID0E1KAG" xlink:type="simple">AME</abbrev> 0.15, <abbrev xmlns:xlink="http://www.w3.org/1999/xlink" xlink:title="anterior lateral eyes" id="ABBRID0E5KAG" xlink:type="simple">ALE</abbrev> 0.31, <abbrev xmlns:xlink="http://www.w3.org/1999/xlink" xlink:title="posterior median eyes" id="ABBRID0ECLAG" xlink:type="simple">PME</abbrev> 0.29, <abbrev xmlns:xlink="http://www.w3.org/1999/xlink" xlink:title="posterior lateral eyes" id="ABBRID0EGLAG" xlink:type="simple">PLE</abbrev> 0.28, <abbrev xmlns:xlink="http://www.w3.org/1999/xlink" xlink:title="anterior median eyes" id="ABBRID0EKLAG" xlink:type="simple">AME</abbrev>–<abbrev xmlns:xlink="http://www.w3.org/1999/xlink" xlink:title="anterior median eyes" id="ABBRID0EOLAG" xlink:type="simple">AME</abbrev> 0.19, <abbrev xmlns:xlink="http://www.w3.org/1999/xlink" xlink:title="anterior median eyes" id="ABBRID0ESLAG" xlink:type="simple">AME</abbrev>–<abbrev xmlns:xlink="http://www.w3.org/1999/xlink" xlink:title="anterior lateral eyes" id="ABBRID0EWLAG" xlink:type="simple">ALE</abbrev> 0.37, <abbrev xmlns:xlink="http://www.w3.org/1999/xlink" xlink:title="posterior median eyes" id="ABBRID0E1LAG" xlink:type="simple">PME</abbrev>–<abbrev xmlns:xlink="http://www.w3.org/1999/xlink" xlink:title="posterior median eyes" id="ABBRID0E5LAG" xlink:type="simple">PME</abbrev> 0.42, <abbrev xmlns:xlink="http://www.w3.org/1999/xlink" xlink:title="posterior median eyes" id="ABBRID0ECMAG" xlink:type="simple">PME</abbrev>–<abbrev xmlns:xlink="http://www.w3.org/1999/xlink" xlink:title="posterior lateral eyes" id="ABBRID0EGMAG" xlink:type="simple">PLE</abbrev> 0.27, <abbrev xmlns:xlink="http://www.w3.org/1999/xlink" xlink:title="anterior median eyes" id="ABBRID0EKMAG" xlink:type="simple">AME</abbrev>–<abbrev xmlns:xlink="http://www.w3.org/1999/xlink" xlink:title="posterior median eyes" id="ABBRID0EOMAG" xlink:type="simple">PME</abbrev> 0.07, <abbrev xmlns:xlink="http://www.w3.org/1999/xlink" xlink:title="anterior lateral eyes" id="ABBRID0ESMAG" xlink:type="simple">ALE</abbrev>–<abbrev xmlns:xlink="http://www.w3.org/1999/xlink" xlink:title="posterior lateral eyes" id="ABBRID0EWMAG" xlink:type="simple">PLE</abbrev> 0.06. Clypeus height 0.45. Chelicerae with seven (n = 3) or eight (n = 3) promarginal and 6–9 (6(n = 1), 7(n = 4), 9(n = 1)) retromarginal teeth. Leg measurements: Leg I: 51.47 (15.45 + 16.28 + 12.95 + 6.79), leg II: 47.88 (14.03 + 16.22 + 11.60 + 6.03), leg III: 37.66 (11.67 + 12.50 + 9.04 + 4.45), leg IV: 44.23 (12.31 + 14.49 + 12.11 + 5.32). Leg formula: 1243.</p><p>Female genitalia (Figs <xref ref-type="fig" rid="F5">5D</xref>, <xref ref-type="fig" rid="F6">6G–K</xref>) simple, with two pairs of slightly curved spermathecae. Inner spermathecae small, outer spermathecae curved, three times the length of inner spermathecae.</p><fig id="F7" position="float" orientation="portrait"><object-id xmlns:xlink="http://www.w3.org/1999/xlink" content-type="doi" xlink:type="simple">10.3897/zookeys.954.52254.figure7</object-id><object-id xmlns:xlink="http://www.w3.org/1999/xlink" content-type="arpha" xlink:type="simple">52FA32A3-D911-54C9-878D-F647A8981EF7</object-id><label>Figure 7.</label><caption><p>Photos of live <italic><tp:taxon-name><tp:taxon-name-part taxon-name-part-type="genus" reg="Ectatosticta">Ectatosticta</tp:taxon-name-part></tp:taxon-name></italic> spp. <bold>A</bold><italic><tp:taxon-name><tp:taxon-name-part taxon-name-part-type="genus" reg="Ectatosticta">E.</tp:taxon-name-part> <tp:taxon-name-part taxon-name-part-type="species" reg="deltshevi">deltshevi</tp:taxon-name-part></tp:taxon-name></italic>, female from Qinghai <bold>B</bold><italic><tp:taxon-name><tp:taxon-name-part taxon-name-part-type="genus" reg="Ectatosticta">E.</tp:taxon-name-part> <tp:taxon-name-part taxon-name-part-type="species" reg="deltshevi">deltshevi</tp:taxon-name-part></tp:taxon-name></italic> and web <bold>C</bold><italic><tp:taxon-name><tp:taxon-name-part taxon-name-part-type="genus" reg="Ectatosticta">E.</tp:taxon-name-part> <tp:taxon-name-part taxon-name-part-type="species" reg="xuanzang">xuanzang</tp:taxon-name-part></tp:taxon-name></italic> sp. nov., holotype from Tibet <bold>D</bold><italic><tp:taxon-name><tp:taxon-name-part taxon-name-part-type="genus" reg="Ectatosticta">E.</tp:taxon-name-part> <tp:taxon-name-part taxon-name-part-type="species" reg="xuanzang">xuanzang</tp:taxon-name-part></tp:taxon-name></italic> and web <bold>E</bold> Egg sac <bold>F</bold> A typical web of <italic><tp:taxon-name><tp:taxon-name-part taxon-name-part-type="genus" reg="Ectatosticta">Ectatosticta</tp:taxon-name-part></tp:taxon-name></italic>. Egg sac marked with green arrow, spider marked with red arrow and assembled nymphs marked with yellow rectangle.</p></caption><graphic xmlns:xlink="http://www.w3.org/1999/xlink" xlink:href="zookeys-954-017-g007.jpg" position="float" orientation="portrait" xlink:type="simple" id="oo_436979.jpg"><uri content-type="original_file" xlink:type="simple">https://binary.pensoft.net/fig/436979</uri></graphic></fig></tp:treatment-sec><tp:treatment-sec sec-type="Male" id="SECID0EXPAG"><title>Male.</title><p>Unknown.</p></tp:treatment-sec><tp:treatment-sec sec-type="distribution" id="SECID0E3PAG"><title>Distribution.</title><p>Known only from the type locality.</p></tp:treatment-sec><tp:treatment-sec sec-type="National history" id="SECID0EBQAG"><title>National history.</title><p>In damp rocky areas, hiding between huge stones. They build simple sheet webs without a tube-retreat.</p><fig id="F8" position="float" orientation="portrait"><object-id xmlns:xlink="http://www.w3.org/1999/xlink" content-type="doi" xlink:type="simple">10.3897/zookeys.954.52254.figure8</object-id><object-id xmlns:xlink="http://www.w3.org/1999/xlink" content-type="arpha" xlink:type="simple">0544F0A4-66EB-5D40-9FE1-8C4D4EFF73DF</object-id><label>Figure 8.</label><caption><p>Distribution records of <italic><tp:taxon-name><tp:taxon-name-part taxon-name-part-type="genus" reg="Ectatosticta">Ectatosticta</tp:taxon-name-part></tp:taxon-name></italic> species from China. <bold>1</bold><italic><tp:taxon-name><tp:taxon-name-part taxon-name-part-type="genus" reg="Ectatosticta">E.</tp:taxon-name-part> <tp:taxon-name-part taxon-name-part-type="species" reg="davidi">davidi</tp:taxon-name-part></tp:taxon-name></italic><bold>2</bold><italic><tp:taxon-name><tp:taxon-name-part taxon-name-part-type="genus" reg="Ectatosticta">E.</tp:taxon-name-part> <tp:taxon-name-part taxon-name-part-type="species" reg="deltshevi">deltshevi</tp:taxon-name-part></tp:taxon-name></italic><bold>3</bold><italic><tp:taxon-name><tp:taxon-name-part taxon-name-part-type="genus" reg="Ectatosticta">E.</tp:taxon-name-part> <tp:taxon-name-part taxon-name-part-type="species" reg="wukong">wukong</tp:taxon-name-part></tp:taxon-name></italic> sp. nov. <bold>4</bold><italic><tp:taxon-name><tp:taxon-name-part taxon-name-part-type="genus" reg="Ectatosticta">E.</tp:taxon-name-part> <tp:taxon-name-part taxon-name-part-type="species" reg="xuanzang">xuanzang</tp:taxon-name-part></tp:taxon-name></italic> sp. nov.</p></caption><graphic xmlns:xlink="http://www.w3.org/1999/xlink" xlink:href="zookeys-954-017-g008.jpg" position="float" orientation="portrait" xlink:type="simple" id="oo_436980.jpg"><uri content-type="original_file" xlink:type="simple">https://binary.pensoft.net/fig/436980</uri></graphic></fig></tp:treatment-sec><tp:treatment-sec><!--Section generated to contain objects referenced in tp:taxon-treatment.--><fig id="F5" position="float" orientation="portrait"><object-id xmlns:xlink="http://www.w3.org/1999/xlink" content-type="doi" xlink:type="simple">10.3897/zookeys.954.52254.figure5</object-id><object-id xmlns:xlink="http://www.w3.org/1999/xlink" content-type="arpha" xlink:type="simple">78F643C6-F11C-5107-835A-12776678E23E</object-id><label>Figure 5.</label><caption><p><italic><tp:taxon-name><tp:taxon-name-part taxon-name-part-type="genus" reg="Ectatosticta">Ectatosticta</tp:taxon-name-part></tp:taxon-name></italic> spp., dorsal view of female genitalia <bold>A</bold><italic><tp:taxon-name><tp:taxon-name-part taxon-name-part-type="genus" reg="Ectatosticta">E.</tp:taxon-name-part> <tp:taxon-name-part taxon-name-part-type="species" reg="davidi">davidi</tp:taxon-name-part></tp:taxon-name></italic>, female from Shaanxi <bold>B</bold><italic><tp:taxon-name><tp:taxon-name-part taxon-name-part-type="genus" reg="Ectatosticta">E.</tp:taxon-name-part> <tp:taxon-name-part taxon-name-part-type="species" reg="deltshevi">deltshevi</tp:taxon-name-part></tp:taxon-name></italic>, female from Qinghai (type locality) <bold>C</bold><italic><tp:taxon-name><tp:taxon-name-part taxon-name-part-type="genus" reg="Ectatosticta">E.</tp:taxon-name-part> <tp:taxon-name-part taxon-name-part-type="species" reg="wukong">wukong</tp:taxon-name-part></tp:taxon-name></italic> sp. nov., paratype <bold>D</bold><italic><tp:taxon-name><tp:taxon-name-part taxon-name-part-type="genus" reg="Ectatosticta">E.</tp:taxon-name-part> <tp:taxon-name-part taxon-name-part-type="species" reg="xuanzang">xuanzang</tp:taxon-name-part></tp:taxon-name></italic> sp. nov., holotype.</p></caption><graphic xmlns:xlink="http://www.w3.org/1999/xlink" xlink:href="zookeys-954-017-g005.jpg" position="float" orientation="portrait" xlink:type="simple" id="oo_436977.jpg"><uri content-type="original_file" xlink:type="simple">https://binary.pensoft.net/fig/436977</uri></graphic></fig></tp:treatment-sec></tp:taxon-treatment>
